# Supplementary material for: cis-(Acetonitrile-κN)aqua­bis­(2,2′-bipyrimidine-κ2 N 1,N 1′)manganese(II) cis-diaqua­bis­(2,2′-bipyrimidine-κ2 N 1,N 1′)manganese(II) tetrakis(perchlorate) dihydrate
Source: Acta Crystallogr Sect E Struct Rep Online. 2011 May 7;67(Pt 6):m656–7. doi: 10.1107/S1600536811015388 (PMC3120370; doi:10.1107/S1600536811015388)
Supplement: Supplementary file 2 [file e-67-0m656-Isup2.hkl]

# 
# h,k,l, Fc-squared, Fo-squared, sigma(Fo-squared) and status flag 
# 
data_I
_shelx_title ' [Mn(bpym)2(H2O)(CH3CN)][Mn(bpym)2(H2O)2](ClO4)4.2H2O' 
_shelx_refln_list_code          4 
_shelx_F_calc_maximum      365.35 
_exptl_crystal_F_000      1292.00 
_reflns_d_resolution_high  0.7501 
 
loop_ 
 _symmetry_equiv_pos_as_xyz 
 'x, y, z' 
 '-x, -y, -z' 
 
_cell_length_a    12.0386 
_cell_length_b    13.1878 
_cell_length_c    17.5378 
_cell_angle_alpha 111.201 
_cell_angle_beta  104.147 
_cell_angle_gamma  91.419 
 
_shelx_F_squared_multiplier     1.000 
 
loop_ 
 _refln_index_h 
 _refln_index_k 
 _refln_index_l 
 _refln_F_squared_calc 
 _refln_F_squared_meas 
 _refln_F_squared_sigma 
 _refln_observed_status 
   1   0   0      110.54       81.98     16.42 o 
   2   0   0    17049.93    19674.45    144.41 o 
   3   0   0      884.23      740.47     32.30 o 
   4   0   0    56169.27    59929.46    366.87 o 
   5   0   0     1329.49     1401.10     54.99 o 
   6   0   0      221.52      281.85     36.16 o 
   7   0   0     2838.36     2607.10     88.00 o 
   8   0   0     6270.88     6393.27    166.48 o 
   9   0   0      337.54      378.15     47.82 o 
  10   0   0       38.01       33.08     33.12 o 
  11   0   0       33.46        7.44     35.24 o 
  12   0   0     1127.11     1155.02    134.77 o 
  13   0   0        1.81        0.90     46.58 o 
  14   0   0        8.39      -43.78     66.61 o 
  15   0   0       35.50       82.72     87.55 o 
 -15   1   0      207.53      199.99    113.17 o 
 -14   1   0       21.12      -34.11     70.42 o 
 -13   1   0       60.58       58.71     76.28 o 
 -12   1   0        0.08        3.94     37.06 o 
 -11   1   0     1148.20     1040.15    102.70 o 
 -10   1   0      191.25      272.56     56.64 o 
  -9   1   0       84.14      124.14     32.40 o 
  -8   1   0      262.06      308.47     39.37 o 
  -7   1   0      136.02      155.04     27.71 o 
  -6   1   0      961.13     1067.50     53.72 o 
  -5   1   0     2272.25     2185.66     76.47 o 
  -4   1   0       62.09       71.39     15.00 o 
  -3   1   0       67.07       60.37     12.64 o 
  -2   1   0      155.99      140.31     14.55 o 
  -1   1   0      586.35      556.80     16.40 o 
   1   1   0      539.29      519.97     17.03 o 
   2   1   0        3.43       18.80      7.13 o 
   3   1   0       20.10       23.79     10.47 o 
   4   1   0     9892.52    10582.66    140.72 o 
   5   1   0      137.01      135.67     22.79 o 
   6   1   0      322.49      328.75     42.32 o 
   7   1   0      509.94      460.80     41.91 o 
   8   1   0     3415.99     3729.83    166.29 o 
   9   1   0       51.97       69.31     27.60 o 
  10   1   0       16.63       15.76     32.11 o 
  11   1   0        7.17       47.03     35.35 o 
  12   1   0     1110.48     1335.53    115.74 o 
  13   1   0        2.38       63.01     46.91 o 
  14   1   0       42.50       65.73     57.68 o 
 -15   2   0      122.40      340.68    123.13 o 
 -14   2   0       16.93      -22.11     58.56 o 
 -13   2   0        2.17      118.00     71.88 o 
 -12   2   0     1503.37     1433.30    180.37 o 
 -11   2   0     2264.08     2102.79    132.81 o 
 -10   2   0        0.41      -26.08     26.08 o 
  -9   2   0      112.37       99.05     27.08 o 
  -8   2   0     1274.29     1139.66     63.26 o 
  -7   2   0     5652.96     5468.85    126.22 o 
  -6   2   0        7.12       -5.16     11.72 o 
  -5   2   0     5022.21     5911.76    110.90 o 
  -4   2   0      270.51      298.31     24.40 o 
  -3   2   0    38345.77    40899.07    261.66 o 
  -2   2   0    22823.63    23378.96    168.94 o 
  -1   2   0     3525.37     4135.83     79.45 o 
   0   2   0      375.69      354.12     16.67 o 
   1   2   0    30530.06    34661.37    311.18 o 
   2   2   0       14.81       12.54      7.57 o 
   3   2   0     4256.46     3901.18     65.30 o 
   4   2   0     6235.80     6200.03    106.44 o 
   5   2   0    10294.28     9444.16    150.84 o 
   6   2   0      424.17      365.89     38.12 o 
   7   2   0       10.90       18.73     18.25 o 
   8   2   0      379.63      367.77     46.04 o 
   9   2   0     1707.16     1796.34     88.39 o 
  10   2   0      239.77      185.27     53.01 o 
  11   2   0      118.58      115.08     46.91 o 
  12   2   0       26.88       39.63     41.80 o 
  13   2   0       30.87        1.02     56.37 o 
  14   2   0        1.40       -9.22     71.30 o 
  15   2   0       19.47      -38.65     79.06 o 
 -15   3   0       20.59      -22.69     84.18 o 
 -14   3   0      182.51      407.44    126.79 o 
 -13   3   0       33.21      104.97     75.25 o 
 -12   3   0      146.41       74.23     69.25 o 
 -11   3   0       33.78      130.45     64.86 o 
 -10   3   0      260.26      297.35     59.13 o 
  -9   3   0      265.25      330.30     42.69 o 
  -8   3   0      204.23      222.47     35.34 o 
  -7   3   0      428.86      461.86     49.77 o 
  -6   3   0      155.41      130.07     23.38 o 
  -5   3   0        9.75       59.62     15.06 o 
  -4   3   0      725.60      593.13     32.48 o 
  -3   3   0      781.20      726.94     74.08 o 
  -2   3   0     3220.90     3239.03     89.78 o 
  -1   3   0    20582.01    21190.44    169.38 o 
   0   3   0    15304.88    16864.80    142.06 o 
   1   3   0     1495.47     1659.60     66.57 o 
   2   3   0     2150.13     1801.51     74.17 o 
   3   3   0        4.14        2.95     10.56 o 
   4   3   0     2179.63     2265.65     57.87 o 
   5   3   0     5604.06     6019.17    129.94 o 
   6   3   0       62.60      105.02     27.79 o 
   7   3   0        9.34       -6.23     15.00 o 
   8   3   0      211.30      233.20     39.49 o 
   9   3   0      932.58      813.73     63.76 o 
  10   3   0      419.29      413.23     73.93 o 
  11   3   0      342.77      337.24     67.70 o 
  12   3   0       26.32       19.03     56.07 o 
  13   3   0      131.64      158.70     85.94 o 
  14   3   0        4.32       33.38     75.69 o 
 -15   4   0      174.57      158.41    109.07 o 
 -14   4   0      125.60       40.11     84.33 o 
 -13   4   0        3.49       37.48     72.18 o 
 -12   4   0      151.10      369.23    109.07 o 
 -11   4   0     1726.64     1853.78    197.94 o 
 -10   4   0     2329.35     2401.62    211.85 o 
  -9   4   0       35.86       43.65     22.58 o 
  -8   4   0        5.13       18.47     17.82 o 
  -7   4   0       52.95       59.22     19.03 o 
  -6   4   0    10805.45    11463.29    170.51 o 
  -5   4   0     1097.28     1093.38     68.26 o 
  -4   4   0     3235.13     3817.34     83.03 o 
  -3   4   0     2544.77     2257.00     88.94 o 
  -2   4   0     9057.94     9030.71    165.58 o 
  -1   4   0    11020.60    11284.37    134.19 o 
   0   4   0      277.40      350.30     23.35 o 
   1   4   0       60.26       28.55     19.03 o 
   2   4   0    13434.87    12986.38    222.05 o 
   3   4   0     2442.72     2623.90    104.89 o 
   4   4   0     3915.56     4341.02     91.25 o 
   5   4   0      404.19      359.45     30.58 o 
   6   4   0     3134.53     3197.61     84.29 o 
   7   4   0       16.29        4.22     25.29 o 
   8   4   0       35.45       30.13     25.70 o 
   9   4   0      445.34      405.78     55.24 o 
  10   4   0      493.18      369.38    106.73 o 
  11   4   0        1.16       51.83     50.95 o 
  12   4   0       43.60       35.43     70.86 o 
  13   4   0       16.61       54.61     74.81 o 
  14   4   0       44.93       83.74     90.19 o 
 -15   5   0       34.27        8.78     77.16 o 
 -14   5   0      155.98      222.68    100.43 o 
 -13   5   0      136.56      204.67     96.04 o 
 -12   5   0       54.36       62.81     70.86 o 
 -11   5   0       10.23       15.23     57.83 o 
 -10   5   0      477.29      566.96     78.73 o 
  -9   5   0       66.89       54.34     32.08 o 
  -8   5   0      248.27      262.09     38.30 o 
  -7   5   0     1207.65     1299.78     61.63 o 
  -6   5   0       26.43       17.95     13.58 o 
  -5   5   0       51.56       41.68     14.66 o 
  -4   5   0        4.79        8.64     10.90 o 
  -3   5   0      289.29      175.78     40.26 o 
  -2   5   0     3961.42     5166.72    134.21 o 
  -1   5   0     2492.36     2624.43     70.67 o 
   0   5   0     4555.37     4450.53     86.65 o 
   1   5   0      125.40      125.24     44.65 o 
   2   5   0     1552.37     1374.14     78.95 o 
   3   5   0      270.24      237.43     44.59 o 
   4   5   0      894.48      948.07     72.84 o 
   5   5   0     2017.46     1997.75     66.38 o 
   6   5   0     2918.70     3075.19     83.29 o 
   7   5   0      142.66      146.88     27.44 o 
   8   5   0       87.08       33.49     34.96 o 
   9   5   0      525.64      536.88     84.47 o 
  10   5   0     1024.40     1047.38    159.00 o 
  11   5   0        1.04        8.78     61.05 o 
  12   5   0        6.63      -30.89     65.59 o 
  13   5   0       55.98      164.12     87.11 o 
  14   5   0      504.28      714.46    183.45 o 
 -15   6   0      115.02      362.50    134.69 o 
 -14   6   0       22.56      -32.36     66.91 o 
 -13   6   0      559.98      606.70    157.68 o 
 -12   6   0      113.10      320.04    114.93 o 
 -11   6   0      224.19      312.72    101.31 o 
 -10   6   0      205.62      260.68     58.47 o 
  -9   6   0      846.68      846.05    155.19 o 
  -8   6   0      183.91      127.04     39.19 o 
  -7   6   0     2426.52     2627.98    130.36 o 
  -6   6   0     1230.43     1163.37     84.48 o 
  -5   6   0     4095.32     4193.61    107.11 o 
  -4   6   0      960.89      803.03     64.49 o 
  -3   6   0     1030.08     1030.68     68.42 o 
  -2   6   0      292.26      355.22     53.22 o 
  -1   6   0     9190.96     9718.39    149.57 o 
   0   6   0      468.16      391.41     31.54 o 
   1   6   0     6535.67     7030.93    184.79 o 
   2   6   0     1885.81     1911.89    100.65 o 
   3   6   0     3747.96     3625.28    191.72 o 
   4   6   0      162.17      197.99     44.45 o 
   5   6   0       41.27       39.73     43.04 o 
   6   6   0      427.45      442.47     54.30 o 
   7   6   0       29.72       12.70     28.15 o 
   8   6   0       83.04       87.66     31.13 o 
   9   6   0      550.88      507.60     84.92 o 
  10   6   0        4.48       43.48     57.10 o 
  11   6   0        1.64       43.48     65.15 o 
  12   6   0        4.69       51.68     65.00 o 
  13   6   0        3.56      -12.44     76.28 o 
 -14   7   0       23.78      209.94     97.51 o 
 -13   7   0        6.21      -58.27     58.27 o 
 -12   7   0       11.23      -14.20     56.66 o 
 -11   7   0      237.20      340.24    115.37 o 
 -10   7   0      175.30      164.61     63.03 o 
  -9   7   0      233.60      202.68     52.74 o 
  -8   7   0      495.02      397.70     70.50 o 
  -7   7   0      118.21       94.57     38.90 o 
  -6   7   0      562.52      429.90     67.34 o 
  -5   7   0     1486.44     1812.12     70.66 o 
  -4   7   0      106.25       74.06     27.33 o 
  -3   7   0      172.56       83.76     26.43 o 
  -2   7   0     1885.54     2034.65     96.21 o 
  -1   7   0     4400.26     5337.10    168.59 o 
   0   7   0      977.27     1111.93     90.34 o 
   1   7   0     2377.40     2349.35    116.16 o 
   2   7   0      254.72      230.07     46.51 o 
   3   7   0     6458.48     6284.55    239.59 o 
   4   7   0        1.33      -18.16     18.16 o 
   5   7   0      295.72      247.08     54.02 o 
   6   7   0      440.65      646.52    130.59 o 
   7   7   0     2395.81     2603.89    119.66 o 
   8   7   0       16.92       -9.44     51.23 o 
   9   7   0      232.29      276.66     66.71 o 
  10   7   0       17.24       14.05     58.27 o 
  11   7   0      566.15      347.42    119.76 o 
  12   7   0      120.22       88.72     70.86 o 
  13   7   0       64.93       68.22     85.65 o 
 -14   8   0      159.89       81.84     88.87 o 
 -11   8   0      119.39       39.53     62.22 o 
 -10   8   0      347.69      252.89     65.95 o 
  -9   8   0      378.61      506.94     81.96 o 
  -8   8   0      692.52      687.62    116.68 o 
  -7   8   0      841.06      909.57    104.75 o 
  -6   8   0      191.69      159.97     43.16 o 
  -5   8   0       67.65       18.34     26.71 o 
  -4   8   0      859.68      754.64     69.96 o 
  -3   8   0      218.69      234.31     53.73 o 
  -2   8   0     1759.46     2011.29    101.48 o 
  -1   8   0      687.70      717.81     47.68 o 
   0   8   0      530.99      583.97     41.56 o 
   1   8   0       24.95       23.13     21.66 o 
   2   8   0      861.53      898.27     79.85 o 
   3   8   0      981.19     1171.20    183.15 o 
   4   8   0      509.85      402.19     69.98 o 
   5   8   0      300.37      137.76     45.83 o 
   6   8   0      199.83      281.76     65.00 o 
   7   8   0        0.34        0.43     25.15 o 
   8   8   0       35.21       21.51     30.87 o 
   9   8   0       34.82        7.97     44.73 o 
  10   8   0       89.68       77.16     72.03 o 
  11   8   0       10.91       19.03     50.66 o 
  12   8   0        3.86       73.93     79.06 o 
 -13   9   0       31.11      155.63     83.60 o 
 -12   9   0        6.43       -8.35     65.74 o 
 -11   9   0       90.36      163.53     93.55 o 
 -10   9   0        4.64       53.96     40.30 o 
  -9   9   0      237.04      279.55     63.74 o 
  -8   9   0      175.78      171.49     90.48 o 
  -7   9   0      446.48      395.22     73.92 o 
  -6   9   0      146.56      117.74     45.81 o 
  -5   9   0      346.06      440.97     71.25 o 
  -4   9   0      513.08      566.17     69.93 o 
  -3   9   0       62.86       84.63     32.57 o 
  -2   9   0        2.74       26.54     27.96 o 
  -1   9   0       15.50       -4.92     16.50 o 
   0   9   0     1575.77     2092.21    229.42 o 
   1   9   0      219.28      335.17    103.51 o 
   2   9   0       47.14       56.70     33.84 o 
   3   9   0     1589.68     1628.69    117.15 o 
   4   9   0     3152.49     3346.49    202.92 o 
   5   9   0        2.33       26.21     30.09 o 
   6   9   0       30.83        5.64     31.08 o 
   7   9   0      148.01       79.34     49.59 o 
   8   9   0     1571.22     1728.44    109.97 o 
   9   9   0       13.82       12.19     33.04 o 
  10   9   0       56.16      -26.50     49.78 o 
  11   9   0        0.01      -23.86     80.23 o 
 -13  10   0      117.90      -27.96     81.55 o 
 -12  10   0       86.07       57.10     76.42 o 
 -11  10   0      185.14       11.71     81.99 o 
 -10  10   0      211.96      288.01     69.08 o 
  -9  10   0       10.58       -3.81     40.85 o 
  -8  10   0      102.34      149.30     52.66 o 
  -7  10   0      858.97      942.96    100.73 o 
  -6  10   0       24.35       19.88     32.77 o 
  -5  10   0       47.13      115.37     40.54 o 
  -4  10   0       36.16       67.94     34.53 o 
  -3  10   0      569.48      585.98     69.09 o 
  -2  10   0      757.16      787.08     71.01 o 
  -1  10   0     1375.08     1448.53    163.68 o 
   0  10   0      564.59      626.81     94.14 o 
   1  10   0      695.88      654.37    115.59 o 
   2  10   0       30.27       42.77     67.79 o 
   3  10   0      122.33      212.06     60.10 o 
   4  10   0        0.61      -17.12     28.52 o 
   5  10   0      115.01       93.96     47.15 o 
   6  10   0       10.02      -48.39     48.39 o 
   7  10   0       12.98       48.26     34.14 o 
   8  10   0       16.64      -23.90     48.51 o 
   9  10   0        6.80       -8.13     46.81 o 
  10  10   0       11.68      -54.17     54.17 o 
  11  10   0        0.03       28.26     71.88 o 
 -12  11   0        3.62      -63.83     81.40 o 
 -11  11   0        2.25      -58.71     72.76 o 
 -10  11   0       90.09      157.39     83.16 o 
  -9  11   0      114.40      166.52     95.16 o 
  -8  11   0      286.23      261.32     86.38 o 
  -7  11   0      470.55      377.21     77.17 o 
  -6  11   0      100.49      105.23     64.78 o 
  -5  11   0       66.24       35.88     37.58 o 
  -4  11   0      497.81      592.83     86.32 o 
  -3  11   0     1371.88     1696.68    184.47 o 
  -2  11   0      675.23      577.86    131.62 o 
  -1  11   0      347.01      308.77     93.55 o 
   0  11   0      157.24       81.94     43.03 o 
   1  11   0     3334.50     3800.66    186.94 o 
   2  11   0       81.20      117.91     84.18 o 
   3  11   0       13.90      -28.40     28.40 o 
   4  11   0       81.72       40.97     89.82 o 
   5  11   0      937.74      969.31    195.16 o 
   6  11   0       32.08      103.78     49.95 o 
   7  11   0       93.13       97.45     40.79 o 
   8  11   0       11.00       -8.85     35.06 o 
   9  11   0      377.16      501.24     81.32 o 
  10  11   0       12.50       55.93     72.62 o 
 -11  12   0       59.86       57.98     97.80 o 
 -10  12   0      196.64      158.12     84.77 o 
  -9  12   0       59.40        6.05     48.93 o 
  -8  12   0       10.04       19.38     46.97 o 
  -7  12   0        0.04       -5.06     44.05 o 
  -6  12   0      812.81     1001.92    108.83 o 
  -5  12   0        0.30       30.85     41.02 o 
  -4  12   0       18.36       66.03     55.49 o 
  -3  12   0      162.44      175.54     69.98 o 
  -2  12   0       91.14      123.57     74.67 o 
  -1  12   0        0.01       99.56     54.02 o 
   0  12   0       11.57      -30.64     30.64 o 
   1  12   0       47.41       36.59     38.80 o 
   2  12   0        6.71      -29.61     29.61 o 
   3  12   0        5.99       45.72     39.32 o 
   4  12   0        3.66       33.61     85.43 o 
   5  12   0      150.91      174.83    118.37 o 
   6  12   0       29.51        0.82     48.05 o 
   7  12   0        3.64       13.84     57.75 o 
   8  12   0       18.03      -18.40     37.29 o 
   9  12   0       76.27      167.27     54.67 o 
 -10  13   0      133.68      156.95     78.33 o 
  -9  13   0      104.19       62.80     63.72 o 
  -8  13   0        1.50      -20.70    110.24 o 
  -7  13   0       69.47      102.40     59.15 o 
  -6  13   0      388.46      502.75    125.91 o 
  -5  13   0        3.30      -45.09     45.09 o 
  -4  13   0       40.10        1.46     53.00 o 
  -3  13   0      128.19       -4.54     68.22 o 
  -2  13   0     1414.26     2014.24    224.88 o 
  -1  13   0        0.28       -4.68     57.24 o 
   0  13   0       44.20      136.89     73.35 o 
   1  13   0        7.30       32.09     42.62 o 
   2  13   0     1326.44     1418.13    129.54 o 
   3  13   0        0.07       33.49     41.21 o 
   4  13   0        3.81        0.22     45.75 o 
   5  13   0       21.37        7.55     46.25 o 
   6  13   0      321.67      530.72     98.10 o 
   7  13   0       55.77       33.07     69.84 o 
  -9  14   0       67.94      179.64     98.09 o 
  -8  14   0       65.46      193.55    108.49 o 
  -7  14   0        5.52       69.98     80.67 o 
  -6  14   0       11.48       64.27     80.23 o 
  -5  14   0        2.96       27.52     68.22 o 
  -4  14   0        5.99       91.36     68.96 o 
  -3  14   0        7.76       55.49     59.15 o 
  -2  14   0        1.77       46.41     62.95 o 
  -1  14   0       68.19      125.18     80.23 o 
   0  14   0       37.65       97.65     70.27 o 
   1  14   0       97.36      -14.79     58.12 o 
   2  14   0       28.61       58.98     85.87 o 
   3  14   0       18.93       22.94     58.34 o 
   4  14   0        6.66       17.01     47.14 o 
   5  14   0        1.92      -10.74     85.13 o 
   6  14   0      207.17      241.05     74.00 o 
  -8  15   0       22.26       99.56     96.19 o 
  -7  15   0        0.87       33.97     89.60 o 
  -6  15   0       62.83      -43.78     80.38 o 
  -5  15   0      297.19      196.48    117.56 o 
  -4  15   0       23.69       58.85     75.11 o 
  -3  15   0        0.40       32.21     73.93 o 
  -2  15   0       16.92       59.73     73.06 o 
  -1  15   0      305.99      437.31    143.48 o 
   0  15   0        0.06       -1.76     48.75 o 
   1  15   0       10.03      -52.85     60.17 o 
   2  15   0       24.95       81.40     69.40 o 
   3  15   0      309.95      169.27     87.84 o 
   4  15   0       38.82       30.35     52.53 o 
  -5  16   0       13.52       88.43     94.58 o 
  -4  16   0       71.37        7.91     83.30 o 
  -3  16   0       22.79      124.15     88.72 o 
  -2  16   0       62.32      136.45    103.95 o 
  -1  16   0       32.80       24.16     79.06 o 
   0  16   0        1.12       42.16     78.47 o 
   1  16   0        4.17      -53.29     68.37 o 
  -2 -16   1       12.91      -47.58     63.54 o 
  -1 -16   1       27.44       36.31     74.08 o 
   0 -16   1        0.33      -27.52     75.69 o 
   1 -16   1        0.07       10.25     76.42 o 
   2 -16   1      265.00      225.61    104.09 o 
   3 -16   1      252.29      336.44    118.88 o 
   4 -16   1        6.20      107.90     84.04 o 
   5 -16   1       18.07      -16.40     70.71 o 
  -5 -15   1       10.94      -50.22     50.22 o 
  -4 -15   1        0.42      -28.55     48.75 o 
  -3 -15   1       15.09       36.60     55.19 o 
  -2 -15   1      104.98      -16.10     60.17 o 
  -1 -15   1       38.58       50.95     57.98 o 
   0 -15   1        0.40      -65.74     65.74 o 
   1 -15   1        2.48      -56.51     56.51 o 
   2 -15   1        3.51       18.01     63.98 o 
   3 -15   1        9.41       57.68     74.96 o 
   4 -15   1       38.67      105.85     77.45 o 
   5 -15   1        0.19      -55.19     69.25 o 
   6 -15   1        5.71      -52.56     75.40 o 
   7 -15   1        7.18      -45.53     69.69 o 
   8 -15   1        9.55      106.88     91.65 o 
  -6 -14   1       61.93       35.87     80.96 o 
  -5 -14   1      126.34      103.08    100.87 o 
  -4 -14   1       25.42       75.93     45.22 o 
  -3 -14   1       58.82       43.84     40.83 o 
  -2 -14   1        3.24       27.77     71.01 o 
  -1 -14   1      254.09      376.55    122.25 o 
   0 -14   1       48.40       -5.71     54.90 o 
   1 -14   1        3.68      -15.23     57.10 o 
   2 -14   1        0.58       -8.49     60.17 o 
   3 -14   1      217.62      374.65    125.32 o 
   4 -14   1      112.48      -18.01     76.42 o 
   5 -14   1       13.27      137.77     81.69 o 
   6 -14   1        6.26      -61.05     61.05 o 
   7 -14   1       95.22      110.83     75.11 o 
   8 -14   1      118.11      183.15     77.16 o 
   9 -14   1       15.43        1.95     73.20 o 
  -8 -13   1       61.14       44.91     46.49 o 
  -7 -13   1      164.88      244.88     62.00 o 
  -6 -13   1      224.48      274.80    107.02 o 
  -5 -13   1       30.58      108.18     47.05 o 
  -4 -13   1        1.06       10.39     68.74 o 
  -3 -13   1       15.07      -33.69     33.69 o 
  -2 -13   1       39.70       33.56     42.10 o 
  -1 -13   1       23.07       12.30     53.00 o 
   0 -13   1        2.64       96.92     63.10 o 
   1 -13   1       45.79       36.02     61.34 o 
   2 -13   1        0.09      -18.74     59.88 o 
   3 -13   1      428.60      440.09    129.42 o 
   4 -13   1       10.56       29.72     52.12 o 
   5 -13   1       45.51       34.41     51.97 o 
   6 -13   1        5.27      -33.53     55.34 o 
   7 -13   1      100.11      124.99     56.66 o 
   8 -13   1        8.78       -0.14     51.55 o 
   9 -13   1       13.22      -46.44     46.44 o 
  10 -13   1       11.36      -50.22     67.05 o 
  11 -13   1      224.08      281.98    139.08 o 
  -9 -12   1        1.90       28.19     43.74 o 
  -8 -12   1      307.28      324.47     65.29 o 
  -7 -12   1        0.75       -3.58     33.08 o 
  -6 -12   1        5.12        4.98     54.46 o 
  -5 -12   1       88.85       73.39     63.32 o 
  -4 -12   1     1162.69     1464.12    129.24 o 
  -3 -12   1      297.68      163.93     57.74 o 
  -2 -12   1      460.52      349.60     72.89 o 
  -1 -12   1      226.78      339.44     68.97 o 
   0 -12   1     2101.58     2795.45    246.69 o 
   1 -12   1      512.63      496.60    130.30 o 
   2 -12   1       76.37      -27.67     44.65 o 
   3 -12   1      435.54      406.13    118.15 o 
   4 -12   1     1277.29     1794.78    199.55 o 
   5 -12   1      446.14      437.10     77.30 o 
   6 -12   1      228.31      382.89     79.30 o 
   7 -12   1      471.84      661.24    100.68 o 
   8 -12   1       30.77       69.32     53.38 o 
   9 -12   1       93.07       68.61     91.43 o 
  10 -12   1        6.42        4.98     78.77 o 
  11 -12   1       78.76        1.61     80.08 o 
 -10 -11   1        2.29      -48.85     48.85 o 
  -9 -11   1        2.18      -36.32     36.32 o 
  -8 -11   1      351.46      347.20     91.53 o 
  -7 -11   1      103.20      178.99     45.18 o 
  -6 -11   1        0.14      -34.79     92.82 o 
  -5 -11   1       44.40       24.83     34.62 o 
  -4 -11   1        1.26        7.78     31.96 o 
  -3 -11   1       52.03      119.66     46.10 o 
  -2 -11   1       28.53       22.82     28.67 o 
  -1 -11   1      112.77      103.83     56.81 o 
   0 -11   1      330.89      225.76     82.43 o 
   1 -11   1       85.18      144.50     64.86 o 
   2 -11   1       29.86       71.30     53.00 o 
   3 -11   1       50.18       44.33     33.76 o 
   4 -11   1      397.47      433.90     71.98 o 
   5 -11   1       13.19       54.57     57.83 o 
   6 -11   1       34.20       93.71     42.20 o 
   7 -11   1      356.31      442.20     81.20 o 
   8 -11   1      790.60      977.37    122.47 o 
   9 -11   1      171.04      157.10    122.91 o 
  10 -11   1       39.51      227.37     89.16 o 
  11 -11   1        7.74       21.52     77.01 o 
 -11 -10   1      251.27      -21.23     83.89 o 
 -10 -10   1       32.93       -2.49     47.73 o 
  -9 -10   1       77.94       83.46     54.77 o 
  -8 -10   1        1.07        1.03     30.82 o 
  -7 -10   1     1165.76     1173.02     94.17 o 
  -6 -10   1        0.92       51.10     48.90 o 
  -5 -10   1       10.66       13.18     36.15 o 
  -4 -10   1      277.65      252.65     59.77 o 
  -3 -10   1     2101.30     2797.36    157.35 o 
  -2 -10   1       13.39        4.71     27.52 o 
  -1 -10   1      403.91      476.11     76.28 o 
   0 -10   1      267.13      251.86     53.51 o 
   1 -10   1     1460.48     1753.64    176.86 o 
   2 -10   1       81.66       64.70     30.26 o 
   3 -10   1      205.58      188.44     59.73 o 
   4 -10   1      799.89      793.37     78.90 o 
   5 -10   1      841.52      928.46     87.70 o 
   6 -10   1       30.82      -29.06     29.06 o 
   7 -10   1       67.42       87.76     61.64 o 
   8 -10   1      389.02      341.40     69.74 o 
   9 -10   1      339.92      275.71     66.99 o 
  10 -10   1        7.52      -12.59     51.24 o 
  11 -10   1       95.22      104.97     82.43 o 
  12 -10   1       53.94      -44.07     57.39 o 
  13 -10   1       17.91      -22.11     82.87 o 
 -12  -9   1       12.14       15.81     79.35 o 
 -11  -9   1       97.43       38.21     67.35 o 
 -10  -9   1        4.77       30.29     50.23 o 
  -9  -9   1      202.46      301.35     56.60 o 
  -8  -9   1      165.80      110.09     37.32 o 
  -7  -9   1       54.12       69.42     33.22 o 
  -6  -9   1      166.06       96.63     56.07 o 
  -5  -9   1      505.33      548.99    125.98 o 
  -4  -9   1        2.24        6.69     25.51 o 
  -3  -9   1        0.13       14.22     25.18 o 
  -2  -9   1      805.01      773.66     79.07 o 
  -1  -9   1      466.10      420.25     68.33 o 
   0  -9   1      649.38      581.54     76.95 o 
   1  -9   1      538.42      591.72     59.02 o 
   2  -9   1       96.05       78.30     26.43 o 
   3  -9   1       56.70       31.65     29.43 o 
   4  -9   1       93.26       67.60     33.08 o 
   5  -9   1      863.73      957.24     85.30 o 
   6  -9   1      434.69      341.01     64.36 o 
   7  -9   1        4.07        7.86     31.73 o 
   8  -9   1       93.04      117.03     56.95 o 
   9  -9   1     1509.48     1695.76    129.42 o 
  10  -9   1      385.37      248.60    100.29 o 
  11  -9   1       14.46        9.66     60.47 o 
  12  -9   1      162.39       33.38     58.71 o 
 -12  -8   1       22.87      -25.62     71.30 o 
 -11  -8   1       33.65      -57.83     73.20 o 
 -10  -8   1      448.33      572.93    103.30 o 
  -9  -8   1       78.97       65.20     46.53 o 
  -8  -8   1      923.37     1044.81     82.23 o 
  -7  -8   1       41.20       11.75     24.53 o 
  -6  -8   1     1776.62     1730.41     97.86 o 
  -5  -8   1        2.85      -14.06     30.74 o 
  -4  -8   1      104.42       28.61     28.43 o 
  -3  -8   1     1980.56     1676.89    111.38 o 
  -2  -8   1     2013.40     2086.34    117.89 o 
  -1  -8   1      125.71      133.23     20.92 o 
   0  -8   1      221.71      195.87     27.81 o 
   1  -8   1     2499.25     2511.59    118.00 o 
   2  -8   1      574.90      562.60     58.41 o 
   3  -8   1       62.63       51.18     46.04 o 
   4  -8   1      220.27      188.42     43.67 o 
   5  -8   1      113.18      158.02     30.08 o 
   6  -8   1      534.23      676.31    101.09 o 
   7  -8   1        2.74       24.69     29.78 o 
   8  -8   1        6.91        9.93     30.17 o 
   9  -8   1     1065.60     1234.25    108.40 o 
  10  -8   1        5.23       30.89     57.68 o 
  11  -8   1       46.51      106.73     74.23 o 
  12  -8   1       47.93        3.81     64.71 o 
  13  -8   1      111.60       57.10     69.98 o 
  14  -8   1        2.06       57.83     85.50 o 
 -13  -7   1       18.72      -23.28     75.69 o 
 -12  -7   1      111.40      -17.42     59.44 o 
 -11  -7   1        3.37       77.59     66.17 o 
 -10  -7   1       15.11       19.73     48.97 o 
  -9  -7   1      196.02      209.83     98.46 o 
  -8  -7   1      131.06       82.67     48.63 o 
  -7  -7   1      364.95      451.00     66.24 o 
  -6  -7   1        8.40        5.72     20.45 o 
  -5  -7   1       96.33      124.82     42.19 o 
  -4  -7   1     2968.23     3171.15    192.52 o 
  -3  -7   1     4392.23     4303.28    238.13 o 
  -2  -7   1      759.48      805.53     70.16 o 
  -1  -7   1     2516.15     2446.99     76.85 o 
   0  -7   1     1772.52     1732.69     63.45 o 
   1  -7   1      578.54      390.83     44.30 o 
   2  -7   1     2114.34     2167.13     99.08 o 
   3  -7   1     1548.70     1373.02    143.33 o 
   4  -7   1      592.76      420.29     61.19 o 
   5  -7   1      715.51      666.51     45.56 o 
   6  -7   1     2302.72     2579.83     89.24 o 
   7  -7   1     2951.09     2729.40    137.27 o 
   8  -7   1      574.81      604.27     76.89 o 
   9  -7   1      852.15      876.34     87.76 o 
  10  -7   1     2771.24     3543.29    279.63 o 
  11  -7   1      956.72     1116.34    164.12 o 
  12  -7   1        6.17       25.18     55.93 o 
  13  -7   1        7.74       23.28     57.98 o 
  14  -7   1      378.67      270.26    125.32 o 
 -13  -6   1      165.53      -13.32     69.98 o 
 -12  -6   1       19.71       48.31     72.62 o 
 -11  -6   1      252.62      168.51     86.67 o 
 -10  -6   1       55.57       64.50     43.27 o 
  -9  -6   1     1123.84     1255.20    147.94 o 
  -8  -6   1       76.93        2.72     48.39 o 
  -7  -6   1       41.74       46.16     26.22 o 
  -6  -6   1      400.76      334.26     49.41 o 
  -5  -6   1     3031.06     2977.29    205.11 o 
  -4  -6   1     2207.17     1985.10    127.66 o 
  -3  -6   1      887.28      735.09     90.92 o 
  -2  -6   1      858.69      617.75     58.46 o 
  -1  -6   1     3958.90     4497.34     82.48 o 
   0  -6   1      516.37      502.99     69.10 o 
   1  -6   1      210.19      191.41     47.51 o 
   2  -6   1     3788.52     3898.10    125.43 o 
   3  -6   1       32.70       25.35     17.66 o 
   4  -6   1      410.11      376.25     34.72 o 
   5  -6   1      727.58      785.59     47.03 o 
   6  -6   1     1497.58     1672.43     69.50 o 
   7  -6   1       16.45       13.45     17.51 o 
   8  -6   1       35.46       20.50     27.16 o 
   9  -6   1      655.03      577.84     74.99 o 
  10  -6   1      247.64       51.24     67.49 o 
  11  -6   1       44.72       57.10     51.83 o 
  12  -6   1       78.31       84.48     75.69 o 
  13  -6   1       83.43      128.84     88.57 o 
  14  -6   1       58.76       82.13     83.60 o 
 -14  -5   1       17.18      -36.75     75.25 o 
 -13  -5   1       15.50       98.53     82.72 o 
 -12  -5   1        2.48       31.18     71.01 o 
 -11  -5   1      253.64      171.73     91.50 o 
 -10  -5   1      155.07      243.21     68.01 o 
  -9  -5   1      363.80      304.54     67.04 o 
  -8  -5   1     2441.44     2571.36    133.08 o 
  -7  -5   1      386.53      313.27     53.03 o 
  -6  -5   1     1155.55     1123.85    104.53 o 
  -5  -5   1     4930.34     5054.93    131.69 o 
  -4  -5   1    10262.50    10931.96    241.53 o 
  -3  -5   1      575.23      765.65     72.47 o 
  -2  -5   1     5715.60     5571.47    361.69 o 
  -1  -5   1     6721.04     6671.94     94.78 o 
   0  -5   1    16573.88    16447.93    174.24 o 
   1  -5   1     9086.98    10581.56    179.27 o 
   2  -5   1        3.98       25.09     16.14 o 
   3  -5   1     2598.90     2535.13    149.99 o 
   4  -5   1     4717.03     4312.05     98.84 o 
   5  -5   1      658.95      723.52     78.43 o 
   6  -5   1      660.09      694.11     44.81 o 
   7  -5   1     3872.61     4006.97    139.69 o 
   8  -5   1     6981.62     7895.37    165.94 o 
   9  -5   1       12.49      -17.26     20.61 o 
  10  -5   1      345.69      313.45     97.21 o 
  11  -5   1      523.45      476.84    122.69 o 
  12  -5   1     1046.80      977.84    185.06 o 
  13  -5   1       46.11      120.64     80.67 o 
  14  -5   1       10.30        1.46     84.18 o 
  15  -5   1      189.55      155.77    107.02 o 
 -14  -4   1      291.18      528.37    131.18 o 
 -13  -4   1        3.07       42.90     72.47 o 
 -12  -4   1      106.29       89.60     74.23 o 
 -11  -4   1        6.04       15.81     58.42 o 
 -10  -4   1     1090.76     1289.35     84.10 o 
  -9  -4   1     1172.45     1301.02     81.09 o 
  -8  -4   1        2.28      -26.27     26.27 o 
  -7  -4   1      256.40      224.57     36.60 o 
  -6  -4   1      498.09      451.33     34.46 o 
  -5  -4   1      593.80      576.85     35.64 o 
  -4  -4   1     3869.13     4160.86     81.60 o 
  -3  -4   1     1852.10     1967.16    112.80 o 
  -2  -4   1     2306.39     2098.16     87.11 o 
  -1  -4   1       40.93        0.97     12.09 o 
   0  -4   1      839.59      984.33     56.81 o 
   1  -4   1     3242.65     3278.59    142.89 o 
   2  -4   1       19.11       53.37     28.91 o 
   3  -4   1      368.61      416.34     28.62 o 
   4  -4   1      180.00      211.92     26.84 o 
   5  -4   1     1191.63     1112.18     51.60 o 
   6  -4   1      214.80      164.26     26.44 o 
   7  -4   1      284.38      300.83     37.67 o 
   8  -4   1      462.81      501.04     45.36 o 
   9  -4   1        0.40       -9.47     25.24 o 
  10  -4   1      146.66      177.93     99.41 o 
  11  -4   1      329.82      195.16     93.85 o 
  12  -4   1       45.17       75.84     67.49 o 
  13  -4   1       15.53      139.38     74.08 o 
  14  -4   1       16.59      -58.56     60.47 o 
  15  -4   1      109.89      164.12     99.56 o 
 -15  -3   1       37.72      251.08    112.73 o 
 -14  -3   1       61.71       86.23     78.18 o 
 -13  -3   1       15.57      -54.17     54.17 o 
 -12  -3   1      217.47      261.04     92.53 o 
 -11  -3   1        4.89       62.76     39.68 o 
 -10  -3   1      995.15      945.54     72.60 o 
  -9  -3   1      740.88      717.96     91.72 o 
  -8  -3   1     1109.25     1148.22     78.12 o 
  -7  -3   1      156.91      123.90     27.43 o 
  -6  -3   1       70.71       71.80     21.62 o 
  -5  -3   1       29.22       33.93     19.59 o 
  -4  -3   1    24489.74    26531.25    209.44 o 
  -3  -3   1     1748.93     1998.57    123.35 o 
  -2  -3   1        8.12        1.15     22.40 o 
  -1  -3   1    13210.33    13463.50    187.34 o 
   0  -3   1    44961.82    50617.28    734.00 o 
   1  -3   1      542.75      718.85     60.17 o 
   2  -3   1     2990.45     3215.93    119.32 o 
   3  -3   1      440.89      356.20     24.84 o 
   4  -3   1     8298.77     8423.40    124.77 o 
   5  -3   1     2115.30     1728.59     82.33 o 
   6  -3   1     1865.93     1979.03     70.54 o 
   7  -3   1       25.37        5.24     14.56 o 
   8  -3   1     2765.57     2652.44    122.36 o 
   9  -3   1      572.12      543.75     48.26 o 
  10  -3   1      345.94      383.87     66.70 o 
  11  -3   1      693.84      623.26     81.78 o 
  12  -3   1      213.83      152.11     73.35 o 
  13  -3   1       53.22      -19.76     61.49 o 
  14  -3   1       11.25        2.64     75.11 o 
  15  -3   1       41.45       59.59     88.57 o 
 -14  -2   1        0.12      103.22     87.11 o 
 -13  -2   1      184.62      218.09     65.12 o 
 -12  -2   1       49.49       59.94    123.86 o 
 -11  -2   1      101.42      135.10     44.97 o 
 -10  -2   1       29.37       62.94     29.90 o 
  -9  -2   1     1373.23     1400.53    102.59 o 
  -8  -2   1        2.69       -7.19     17.07 o 
  -7  -2   1     1239.82     1466.25     70.47 o 
  -6  -2   1       38.01       20.06     13.97 o 
  -5  -2   1     1842.93     1654.75     63.77 o 
  -4  -2   1     1508.36     1459.45     53.72 o 
  -3  -2   1       71.00       67.26     15.66 o 
  -2  -2   1      920.10      825.60     27.16 o 
  -1  -2   1     1441.01     1582.13     61.49 o 
   0  -2   1      533.47      570.10     43.04 o 
   1  -2   1       92.53       86.96     21.81 o 
   2  -2   1        4.35       -3.23      8.12 o 
   3  -2   1      232.52      212.93     19.50 o 
   4  -2   1      416.87      428.98     32.88 o 
   5  -2   1      133.19       92.93     28.49 o 
   6  -2   1      281.63      300.49     32.33 o 
   7  -2   1        5.14       20.42     15.65 o 
   8  -2   1      235.87      306.60     69.92 o 
   9  -2   1       10.06       26.83     20.01 o 
  10  -2   1       89.84       25.96     58.42 o 
  11  -2   1        2.91      -28.11     60.32 o 
  12  -2   1     1006.92     1029.35    101.84 o 
  13  -2   1       14.26      -19.62     59.29 o 
  14  -2   1        3.16       37.04     67.64 o 
  15  -2   1       20.98        9.96     85.06 o 
 -14  -1   1        1.03      -16.78     45.74 o 
 -13  -1   1       55.77       59.35     46.89 o 
 -12  -1   1       14.49       74.51     42.47 o 
 -11  -1   1      984.83     1109.62    101.18 o 
 -10  -1   1      206.61      194.56     41.83 o 
  -9  -1   1        8.27       30.42     23.15 o 
  -8  -1   1        1.93       -4.42     15.75 o 
  -7  -1   1     5918.34     5967.64    179.31 o 
  -6  -1   1      666.05      435.11     36.78 o 
  -5  -1   1    12912.09    14872.27    185.67 o 
  -4  -1   1        1.87       17.05     10.59 o 
  -3  -1   1    73004.29    81006.15    507.19 o 
  -2  -1   1       24.98       31.08      9.58 o 
  -1  -1   1    12155.08    12073.04     84.24 o 
   1  -1   1    12443.04    14970.00    132.41 o 
   2  -1   1       16.97       49.03     11.27 o 
   3  -1   1      143.60      147.08     19.71 o 
   4  -1   1     4032.59     3898.39     77.80 o 
   5  -1   1    15138.26    15634.23    181.07 o 
   6  -1   1       30.76       29.61     15.57 o 
   7  -1   1       22.32       33.92     17.52 o 
   8  -1   1     1769.36     1892.63     79.27 o 
   9  -1   1      464.65      539.21     83.65 o 
  10  -1   1       10.89       40.95     51.24 o 
  11  -1   1      583.12      529.52     86.56 o 
  12  -1   1      231.08      272.28     71.45 o 
  13  -1   1       10.48       57.53     43.90 o 
  14  -1   1       47.61       39.97     79.64 o 
  15  -1   1       21.84       56.95     79.50 o 
 -15   0   1       47.48       93.11     91.94 o 
 -14   0   1       19.63       62.66     74.52 o 
 -13   0   1       22.92       -2.29     45.13 o 
 -12   0   1      906.79      855.53    101.11 o 
 -11   0   1       80.24      201.62     53.32 o 
 -10   0   1       20.97       25.06     24.18 o 
  -9   0   1       65.76       45.36     22.88 o 
  -8   0   1      511.32      467.28     44.46 o 
  -7   0   1     2880.64     3214.42     97.88 o 
  -6   0   1      151.65      180.37     29.97 o 
  -5   0   1        4.37       -1.26     10.60 o 
  -4   0   1      565.45      666.95     34.53 o 
  -3   0   1     7805.81     8082.13    103.74 o 
  -2   0   1       15.92        4.21      6.84 o 
  -1   0   1        7.47        4.81      3.11 o 
   1   0   1        9.36       24.87      9.37 o 
   2   0   1       12.87       11.29      8.31 o 
   3   0   1        5.29       22.76     11.67 o 
   4   0   1     8581.72     9020.72    123.11 o 
   5   0   1     1962.88     2080.56     67.25 o 
   6   0   1       86.90      111.03     22.57 o 
   7   0   1       12.18       16.65     15.72 o 
   8   0   1      324.10      318.75     40.93 o 
   9   0   1     1435.71     1561.93     81.46 o 
  10   0   1        1.48        3.93     29.70 o 
  11   0   1      222.88      231.20     57.46 o 
  12   0   1       18.35      -27.04     35.56 o 
  13   0   1      327.32      388.86     81.35 o 
  14   0   1       10.58       72.16     55.60 o 
 -15   1   1       47.08      111.12     83.74 o 
 -14   1   1      166.99      106.58     86.96 o 
 -13   1   1       10.86       91.21     72.62 o 
 -12   1   1      578.90      503.16     86.55 o 
 -11   1   1      485.45      511.85     77.28 o 
 -10   1   1     2128.80     2119.45     96.97 o 
  -9   1   1       19.89       33.12     30.20 o 
  -8   1   1      810.30      964.56     59.17 o 
  -7   1   1     3611.15     3735.64    105.32 o 
  -6   1   1     9824.09     9378.51    156.01 o 
  -5   1   1     3723.71     3691.59     87.98 o 
  -4   1   1      134.65      113.38     26.65 o 
  -3   1   1    12204.13    12387.27    127.06 o 
  -2   1   1     4984.36     5412.60     65.14 o 
  -1   1   1     2881.13     2759.50     59.36 o 
   0   1   1    11673.96    12614.20    124.82 o 
   1   1   1       77.35      100.61     15.56 o 
   2   1   1    26908.05    29019.10    252.80 o 
   3   1   1     1087.89      903.10     34.82 o 
   4   1   1     5773.09     6326.69    109.68 o 
   5   1   1     4360.36     4785.26    104.20 o 
   6   1   1      373.69      311.28     45.04 o 
   7   1   1      192.62      191.73     31.60 o 
   8   1   1       68.13       29.13     21.56 o 
   9   1   1      982.85     1042.17     66.90 o 
  10   1   1      572.96      600.15     83.09 o 
  11   1   1        4.34       16.30     33.06 o 
  12   1   1       54.83       50.48     44.50 o 
  13   1   1        5.38       38.02     46.49 o 
  14   1   1       13.44       82.28     80.38 o 
 -15   2   1       64.93       72.03     74.08 o 
 -14   2   1       95.75       48.90     67.79 o 
 -13   2   1       86.80      134.99     80.82 o 
 -12   2   1      273.62      339.66    106.58 o 
 -11   2   1        7.16       -0.49     27.85 o 
 -10   2   1      716.46      949.64     66.21 o 
  -9   2   1      149.79      146.14     31.04 o 
  -8   2   1      358.96      340.38     51.66 o 
  -7   2   1      253.61      239.22     33.70 o 
  -6   2   1      497.52      450.35     38.30 o 
  -5   2   1       10.77        2.67     10.21 o 
  -4   2   1      211.83      228.07     21.88 o 
  -3   2   1      319.63      279.55     19.86 o 
  -2   2   1       13.41        9.27     12.22 o 
  -1   2   1      236.04      218.89     16.98 o 
   0   2   1      695.27      558.01     23.12 o 
   1   2   1     7029.38     7583.69    190.18 o 
   2   2   1     1522.18     1338.57     58.36 o 
   3   2   1      123.63      170.48     21.17 o 
   4   2   1     1457.52     1556.17     70.38 o 
   5   2   1     1886.19     2202.96     61.25 o 
   6   2   1      368.22      268.81     34.79 o 
   7   2   1     1202.02     1112.10     61.52 o 
   8   2   1      108.85       87.56     26.66 o 
   9   2   1        0.45      -12.51     21.66 o 
  10   2   1     3141.02     3453.24    166.77 o 
  11   2   1      153.26       93.43     45.13 o 
  12   2   1       46.91       99.84     56.81 o 
  13   2   1        3.79       82.57     68.52 o 
  14   2   1      582.48      742.27    165.88 o 
 -15   3   1      121.67       81.25     93.85 o 
 -14   3   1        8.12       43.34     71.88 o 
 -13   3   1      705.31      892.92    183.01 o 
 -12   3   1       37.16       83.16     67.64 o 
 -11   3   1      275.86      518.27    132.06 o 
 -10   3   1      228.66      251.44     42.10 o 
  -9   3   1     3364.28     3720.87    117.90 o 
  -8   3   1      223.79      229.53     35.74 o 
  -7   3   1     2264.29     2456.12     83.37 o 
  -6   3   1     1433.47     1488.52     73.99 o 
  -5   3   1    11815.25    12212.10    408.84 o 
  -4   3   1      543.78      314.86     36.45 o 
  -3   3   1     1085.65     1094.94     45.52 o 
  -2   3   1    34090.48    35617.32    332.08 o 
  -1   3   1   133477.81   144271.22   1894.04 o 
   0   3   1    19838.98    21799.19    172.85 o 
   1   3   1      190.97      196.32     29.78 o 
   2   3   1     7164.14     7131.11    179.05 o 
   3   3   1     9955.71     9988.36    126.64 o 
   4   3   1        7.41       12.67     11.78 o 
   5   3   1      275.57      314.10     28.70 o 
   6   3   1     6469.51     6463.14    116.46 o 
   7   3   1     2468.95     2818.50     98.51 o 
   8   3   1       31.10       41.80     26.15 o 
   9   3   1      142.99       59.48     29.17 o 
  10   3   1     1383.35     1385.88    108.86 o 
  11   3   1      375.11      555.61    136.30 o 
  12   3   1       31.39       54.02     69.84 o 
  13   3   1        6.75      105.70     79.94 o 
  14   3   1      177.76      204.09    110.10 o 
 -15   4   1      144.23      145.97     96.33 o 
 -14   4   1        2.73       87.26     75.84 o 
 -13   4   1       20.42       46.26     71.59 o 
 -12   4   1       69.36      -55.19     55.19 o 
 -11   4   1      501.30      372.01    113.02 o 
 -10   4   1       69.40      120.83     40.97 o 
  -9   4   1      591.18      636.83     74.71 o 
  -8   4   1        1.46       29.77     18.10 o 
  -7   4   1     1091.46      958.51     51.62 o 
  -6   4   1       77.19       61.80     17.24 o 
  -5   4   1        8.40       36.43     12.18 o 
  -4   4   1      112.18      132.43     17.25 o 
  -3   4   1     7297.96     6914.96    159.54 o 
  -2   4   1      160.72       99.47     24.32 o 
  -1   4   1    17788.71    20924.14    229.90 o 
   0   4   1     5627.01     6175.24     95.41 o 
   1   4   1      837.60      715.41     51.86 o 
   2   4   1       54.91       31.60     18.42 o 
   3   4   1     4260.64     4096.98     71.98 o 
   4   4   1     1463.84     1651.46     56.63 o 
   5   4   1      131.16      130.48     24.60 o 
   6   4   1      553.39      481.94     60.33 o 
   7   4   1     2164.56     2119.15     79.52 o 
   8   4   1        1.03       -8.72     24.14 o 
   9   4   1      214.52      162.00     56.66 o 
  10   4   1        2.01       29.57     54.02 o 
  11   4   1     1105.91     1235.36    177.44 o 
  12   4   1       29.06      -46.12     61.49 o 
  13   4   1        3.64      -61.93     61.93 o 
  14   4   1       29.68      296.62    118.30 o 
 -15   5   1        0.16       -8.35     84.33 o 
 -14   5   1      252.31      243.18    115.37 o 
 -13   5   1      422.67      371.58    126.93 o 
 -12   5   1      451.41      382.70    110.68 o 
 -11   5   1        5.05       -9.96     54.61 o 
 -10   5   1     1506.10     1268.71    109.66 o 
  -9   5   1      415.93      383.57     67.53 o 
  -8   5   1      762.92      666.12     81.77 o 
  -7   5   1       47.69       49.17     17.90 o 
  -6   5   1    12544.38    14486.12    197.21 o 
  -5   5   1      750.19      763.71     36.54 o 
  -4   5   1     1118.78      826.67     42.08 o 
  -3   5   1      958.31      819.80     59.83 o 
  -2   5   1    31182.21    36942.91    391.57 o 
  -1   5   1     1158.37     1089.92     58.68 o 
   0   5   1     8406.29     8866.07    177.73 o 
   1   5   1     2465.56     2699.12    106.40 o 
   2   5   1      678.34      788.87     65.14 o 
   3   5   1     2177.92     1745.81     95.14 o 
   4   5   1     1894.01     1980.27    122.69 o 
   5   5   1      421.96      409.60     36.73 o 
   6   5   1        4.67      -12.81     12.81 o 
   7   5   1      941.92      966.04     65.86 o 
   8   5   1       20.88       -4.33     32.36 o 
   9   5   1       27.10       58.16     39.26 o 
  10   5   1       20.46       61.64     60.17 o 
  11   5   1       10.97       43.92     64.13 o 
  12   5   1       20.14      -47.44     64.71 o 
  13   5   1       82.22      -65.30     65.30 o 
 -15   6   1       24.63       92.97     88.87 o 
 -14   6   1       65.60       66.76     90.33 o 
 -13   6   1       19.60        0.29     65.59 o 
 -12   6   1       49.59      -54.32     54.32 o 
 -11   6   1       66.69       38.07     59.44 o 
 -10   6   1      360.87      332.26     68.54 o 
  -9   6   1      314.01      296.22     61.23 o 
  -8   6   1      264.81      255.82     57.01 o 
  -7   6   1       40.29       -0.85     23.13 o 
  -6   6   1     1505.24     1201.56     88.79 o 
  -5   6   1      921.20      721.12     39.14 o 
  -4   6   1       92.20      192.10     40.31 o 
  -3   6   1     1071.85     1003.05     69.22 o 
  -2   6   1    10290.46    10539.14    160.37 o 
  -1   6   1     9203.32     8974.29    149.20 o 
   0   6   1     2136.14     2270.35     68.83 o 
   1   6   1       91.28      153.70     35.50 o 
   2   6   1     2592.53     2459.24    219.02 o 
   3   6   1     1368.80      952.07     76.11 o 
   4   6   1     4878.21     5094.01    180.88 o 
   5   6   1      458.25      535.69     67.48 o 
   6   6   1      478.57      572.74    122.10 o 
   7   6   1      218.86      282.74     49.25 o 
   8   6   1     1480.91     1474.87     88.29 o 
   9   6   1      410.42      509.49     88.95 o 
  10   6   1      146.38      283.15     98.68 o 
  11   6   1       86.26       74.08     70.86 o 
  12   6   1       99.96      -26.79     60.76 o 
  13   6   1       12.31       70.42     81.84 o 
 -14   7   1        0.41      -59.15     72.32 o 
 -13   7   1      652.74      403.20    139.08 o 
 -12   7   1      293.23      332.49    112.59 o 
 -11   7   1      208.92      196.04     90.92 o 
 -10   7   1      282.48      254.90     60.76 o 
  -9   7   1      484.84      561.12     87.36 o 
  -8   7   1      299.54      292.89     61.29 o 
  -7   7   1     1445.22     1280.77    100.60 o 
  -6   7   1       97.03       79.29     37.26 o 
  -5   7   1     3845.17     4210.11    315.43 o 
  -4   7   1     1341.38     1290.57     87.50 o 
  -3   7   1       25.76       24.42     21.66 o 
  -2   7   1        2.77      -13.48     18.74 o 
  -1   7   1      420.32      514.48     40.15 o 
   0   7   1     2079.21     2024.25     69.39 o 
   1   7   1      173.76      143.30     39.23 o 
   2   7   1      114.68       64.17     29.50 o 
   3   7   1      311.28      290.29     79.13 o 
   4   7   1      839.34      807.67     80.07 o 
   5   7   1       28.40       74.33     30.34 o 
   6   7   1        9.09       -2.78     27.53 o 
   7   7   1       43.54       58.07     28.15 o 
   8   7   1       90.52       99.04     36.07 o 
   9   7   1      377.95      244.13     65.96 o 
  10   7   1       34.39       48.31     80.08 o 
  11   7   1       57.80       -7.61     66.03 o 
  12   7   1       16.92       10.54     68.96 o 
 -14   8   1       52.07      -72.91     72.91 o 
 -13   8   1      156.65      -33.97     70.86 o 
 -12   8   1       82.33      150.65     91.65 o 
 -11   8   1       38.12       36.89     65.59 o 
 -10   8   1       80.49       92.88     50.51 o 
  -9   8   1      290.58      415.62     76.32 o 
  -8   8   1      593.71      667.33     86.23 o 
  -7   8   1      290.03      336.71     65.89 o 
  -6   8   1        7.65       21.68     27.83 o 
  -5   8   1      105.31       40.09     27.84 o 
  -4   8   1      791.45      819.53     75.18 o 
  -3   8   1     1220.75     1346.51     90.60 o 
  -2   8   1      106.75       65.24     28.41 o 
  -1   8   1     1110.84      964.91     57.10 o 
   0   8   1      868.54      730.03     46.41 o 
   1   8   1     2048.86     2158.07    120.34 o 
   2   8   1      453.00      346.54     61.92 o 
   3   8   1     1379.91     1439.04    134.77 o 
   4   8   1     1716.69     1928.33    125.77 o 
   5   8   1     1151.56     1359.45    243.11 o 
   6   8   1      162.19      212.99     56.10 o 
   7   8   1       42.39       -5.90     28.21 o 
   8   8   1       16.65       50.97     30.65 o 
   9   8   1      424.52      452.02     65.18 o 
  10   8   1       19.21       26.50     60.61 o 
  11   8   1       20.90       40.11     72.18 o 
  12   8   1        0.28      112.73     87.70 o 
 -13   9   1      239.56      -65.88     65.88 o 
 -11   9   1       19.71      -55.19     62.51 o 
 -10   9   1      127.04      168.22    128.03 o 
  -9   9   1       14.92       54.49     43.85 o 
  -8   9   1      728.32      726.11    126.27 o 
  -7   9   1        5.73       -8.71     38.65 o 
  -6   9   1      211.84      190.80     53.56 o 
  -5   9   1        7.14       -2.44     27.41 o 
  -4   9   1      657.28      738.67     74.82 o 
  -3   9   1      662.23      707.56     71.11 o 
  -2   9   1      107.30       69.52     40.04 o 
  -1   9   1       68.49       62.41     23.39 o 
   0   9   1       54.62       24.08     26.22 o 
   1   9   1      133.31      181.05     45.76 o 
   2   9   1      795.23      836.21     83.90 o 
   3   9   1       29.64       42.25     27.94 o 
   4   9   1       11.82      -12.72     82.72 o 
   5   9   1       19.64       19.66     32.34 o 
   6   9   1      201.39      260.91     60.06 o 
   7   9   1       55.87       86.52     32.26 o 
   8   9   1        0.12      -27.79     46.32 o 
   9   9   1       41.96       49.09     37.30 o 
  10   9   1        0.52      -13.32     67.93 o 
  11   9   1       67.21       87.70     80.08 o 
 -13  10   1        0.16      -77.01     77.89 o 
 -12  10   1        5.12      102.34     68.81 o 
 -11  10   1      166.38      112.44     93.26 o 
 -10  10   1       31.38       57.37     49.14 o 
  -9  10   1        0.95       19.28     41.98 o 
  -8  10   1      244.29      237.57     61.38 o 
  -7  10   1      798.27      807.41    177.66 o 
  -6  10   1     1060.46     1133.63    104.76 o 
  -5  10   1       90.16       48.71     33.45 o 
  -4  10   1      370.10      354.79     64.28 o 
  -3  10   1      467.83      568.41     77.81 o 
  -2  10   1     2966.36     2750.07    228.83 o 
  -1  10   1      350.55      313.63     62.75 o 
   0  10   1      586.32      591.99     75.63 o 
   1  10   1       25.39       -6.18     50.58 o 
   2  10   1     1033.60     1122.27    101.24 o 
   3  10   1        0.27      -30.67     30.67 o 
   4  10   1       79.68      165.08     51.50 o 
   5  10   1       15.15      -15.67     28.46 o 
   6  10   1      190.31      236.82     61.41 o 
   7  10   1       59.04       37.57     37.45 o 
   8  10   1      242.59      191.11     72.25 o 
   9  10   1       41.80       -2.07     37.89 o 
  10  10   1      207.63      239.08    114.05 o 
 -12  11   1       38.50       27.52     78.18 o 
 -11  11   1      258.64      220.78    110.83 o 
 -10  11   1        0.87      -45.60     45.60 o 
  -9  11   1      128.29      135.14     63.28 o 
  -8  11   1        5.39      -37.89     37.89 o 
  -7  11   1      443.23      509.02     90.88 o 
  -6  11   1       44.73       71.46     47.73 o 
  -5  11   1      116.02       63.34     45.46 o 
  -4  11   1       52.59       44.60     35.01 o 
  -3  11   1      598.93      538.33    132.50 o 
  -2  11   1      462.19      686.93    146.99 o 
  -1  11   1      747.42      840.37    105.26 o 
   0  11   1      130.08      113.38     60.68 o 
   1  11   1        4.90       -2.96     43.48 o 
   2  11   1       62.49       76.29     38.80 o 
   3  11   1        8.53       -0.06     35.13 o 
   4  11   1      107.32       62.22     45.39 o 
   5  11   1      100.84       85.04     48.59 o 
   6  11   1       50.55       13.75    117.12 o 
   7  11   1       86.63       72.49     38.18 o 
   8  11   1       64.15       82.86     43.02 o 
   9  11   1        0.08      131.33     86.38 o 
 -11  12   1      115.97      109.07    106.73 o 
 -10  12   1       68.80      181.26     89.67 o 
  -9  12   1       59.36       82.21     58.98 o 
  -8  12   1        0.46       18.52     42.13 o 
  -7  12   1       30.86       15.10     45.32 o 
  -6  12   1      156.23      219.13     60.04 o 
  -5  12   1      424.09      319.89    103.65 o 
  -4  12   1        0.53      -14.64     52.85 o 
  -3  12   1      474.81      475.08    133.52 o 
  -2  12   1      217.38      118.30     77.74 o 
  -1  12   1      563.27      649.60    152.41 o 
   0  12   1      170.17      115.20     50.71 o 
   1  12   1      329.33      346.74     74.30 o 
   2  12   1       77.91       12.70     35.91 o 
   3  12   1      860.51      999.74    116.52 o 
   4  12   1        2.32      -35.04     35.04 o 
   5  12   1      121.46      132.87     52.59 o 
   6  12   1       22.11       40.45     48.50 o 
   7  12   1      370.63      451.48     76.02 o 
   8  12   1       76.96       60.46     46.32 o 
 -10  13   1       18.39      -38.44     54.95 o 
  -9  13   1      122.37      107.21     67.33 o 
  -8  13   1        9.26      -20.66     50.56 o 
  -7  13   1       19.82        3.66     71.01 o 
  -6  13   1       44.28       -4.98     59.73 o 
  -5  13   1      134.15      132.64     91.80 o 
  -4  13   1       18.65       14.05     62.22 o 
  -3  13   1       97.34      158.12     76.42 o 
  -2  13   1       20.44       26.06     51.39 o 
  -1  13   1       16.77      103.22     78.03 o 
   0  13   1       27.75       16.10     59.59 o 
   1  13   1       28.15       21.13     38.58 o 
   2  13   1       35.47        6.36     42.91 o 
   3  13   1        7.41        9.91     36.94 o 
   4  13   1       15.55      -27.77     43.46 o 
   5  13   1       11.99      118.07     57.39 o 
   6  13   1       59.53       94.61     52.06 o 
   7  13   1       29.62       64.94     45.67 o 
  -9  14   1       17.46      -28.26     74.52 o 
  -8  14   1       88.76       18.74     77.30 o 
  -7  14   1       43.00      115.37     91.94 o 
  -6  14   1       80.68       11.27     65.15 o 
  -5  14   1        0.79      -33.67     63.25 o 
  -4  14   1      208.28      165.29     88.87 o 
  -3  14   1       71.49       84.04     73.06 o 
  -2  14   1       19.35       70.27     69.84 o 
  -1  14   1        6.13      -66.47     66.47 o 
   0  14   1      183.08       72.18     59.44 o 
   1  14   1       30.50       80.96     72.18 o 
   2  14   1       79.57       60.43     50.80 o 
   3  14   1       12.77       14.30     42.58 o 
   4  14   1      197.12       52.13    132.50 o 
   5  14   1        1.38      -23.49     48.68 o 
  -7  15   1       12.00      -72.47     72.47 o 
  -6  15   1       89.87      257.53    101.75 o 
  -5  15   1        7.07      -65.00     78.03 o 
  -4  15   1        0.02      -13.03     65.44 o 
  -3  15   1       23.81       -1.17     64.42 o 
  -2  15   1       19.12      -44.95     78.47 o 
  -1  15   1       34.23      -28.26     68.66 o 
   0  15   1        1.01       -1.61     59.44 o 
   1  15   1       58.18      -55.78     60.90 o 
   2  15   1       18.12      -17.42     64.27 o 
   3  15   1        4.96      -27.23     69.40 o 
  -3  16   1      203.42       73.64     97.94 o 
  -2  16   1       76.51      104.97     79.64 o 
  -1  16   1      112.52       36.02     92.38 o 
  -3 -16   2        0.10      -53.58     74.08 o 
  -2 -16   2       10.75       30.01     72.18 o 
  -1 -16   2      116.07      -70.13     70.13 o 
   0 -16   2       26.46      100.14     75.54 o 
   1 -16   2       13.74       -9.22     61.64 o 
   2 -16   2       41.91        5.71     75.54 o 
   3 -16   2        1.22       37.48     74.67 o 
   4 -16   2        1.80      -57.24     57.24 o 
   5 -16   2       45.38       69.84     88.87 o 
   6 -16   2       14.23       44.21     90.04 o 
  -5 -15   2        0.18      -20.16     51.26 o 
  -4 -15   2       64.54       53.63     48.29 o 
  -3 -15   2      116.87      -29.43     59.44 o 
  -2 -15   2       36.90        8.78     54.61 o 
  -1 -15   2        2.51       77.45     56.66 o 
   0 -15   2        0.57      125.62     76.86 o 
   1 -15   2      113.16      177.15     86.38 o 
   2 -15   2       28.40      162.07     83.89 o 
   3 -15   2        6.89       13.18     64.56 o 
   4 -15   2       15.14       95.02     77.45 o 
   5 -15   2      199.09      299.40    112.00 o 
   6 -15   2      107.47      227.07    112.29 o 
   7 -15   2       57.38       57.83     80.38 o 
   8 -15   2       25.92      135.28     90.04 o 
  -7 -14   2        0.45        9.43     42.67 o 
  -6 -14   2        6.68       24.79     40.38 o 
  -5 -14   2       42.49       56.47    107.68 o 
  -4 -14   2       51.73        5.77     73.57 o 
  -3 -14   2       21.70        8.75     43.21 o 
  -2 -14   2       68.12       55.05     66.47 o 
  -1 -14   2      207.05      179.79     90.19 o 
   0 -14   2        0.04      -25.33     56.51 o 
   1 -14   2       27.46       -7.32     54.17 o 
   2 -14   2        5.30       56.81     57.39 o 
   3 -14   2        7.85       43.19     61.34 o 
   4 -14   2        3.43        7.32     54.17 o 
   5 -14   2       33.89       59.00     67.64 o 
   6 -14   2        0.23      -60.03     60.03 o 
   7 -14   2        9.28       66.03     70.13 o 
   8 -14   2       48.51       17.26     53.77 o 
   9 -14   2       10.23      115.22     90.33 o 
  -8 -13   2        0.40       30.76     42.77 o 
  -7 -13   2       10.53       -1.83     35.80 o 
  -6 -13   2       70.71       11.14     36.29 o 
  -5 -13   2      168.80      185.44     64.93 o 
  -4 -13   2       62.58       32.78     44.90 o 
  -3 -13   2      148.53      293.24     75.31 o 
  -2 -13   2      118.71      131.68     51.80 o 
  -1 -13   2      313.82      185.20     84.04 o 
   0 -13   2      156.65      258.70     90.48 o 
   1 -13   2      121.03       14.20     68.08 o 
   2 -13   2      148.22       73.06     73.93 o 
   3 -13   2       19.61      168.80     73.06 o 
   4 -13   2      780.38      957.05    150.06 o 
   5 -13   2       28.20       84.91     60.17 o 
   6 -13   2       57.19      147.43     55.16 o 
   7 -13   2       32.24        7.82     52.56 o 
   8 -13   2      141.78      147.70     77.52 o 
   9 -13   2        0.75       -6.44     78.03 o 
  10 -13   2       75.43      149.04     82.57 o 
  11 -13   2        0.36       -9.96     95.90 o 
  -9 -12   2        0.06      -31.99     40.27 o 
  -8 -12   2        5.62        4.03     36.47 o 
  -7 -12   2       98.74       30.09     40.64 o 
  -6 -12   2        1.25      -11.92     31.51 o 
  -5 -12   2       10.35       18.24     62.30 o 
  -4 -12   2      191.42      172.20     56.87 o 
  -3 -12   2      208.12      118.09     49.35 o 
  -2 -12   2        0.32        6.92     32.37 o 
  -1 -12   2        6.28      -34.55     34.55 o 
   0 -12   2       17.53       58.56     53.00 o 
   1 -12   2      645.10      543.31    129.86 o 
   2 -12   2      393.28      432.77    118.30 o 
   3 -12   2        1.10       -0.44     44.21 o 
   4 -12   2       55.85       40.85     39.04 o 
   5 -12   2     1042.70     1139.32    103.44 o 
   6 -12   2      272.75      290.58     65.27 o 
   7 -12   2       31.62       22.69     41.44 o 
   8 -12   2       11.31       34.65     44.50 o 
   9 -12   2      249.55      195.16     94.58 o 
  10 -12   2      102.38      124.44     89.31 o 
  11 -12   2        9.45      -63.69     63.69 o 
 -10 -11   2      128.52      130.11     69.37 o 
  -9 -11   2       11.07        1.56     35.34 o 
  -8 -11   2      165.01      158.03     51.45 o 
  -7 -11   2        1.35       -9.79     29.10 o 
  -6 -11   2       15.97       31.39     29.98 o 
  -5 -11   2        2.45       13.83     34.84 o 
  -4 -11   2      511.89      343.07     72.18 o 
  -3 -11   2      766.54      710.08    102.02 o 
  -2 -11   2       64.95      142.39     49.19 o 
  -1 -11   2      128.74       84.68     47.44 o 
   0 -11   2      743.43      550.77    127.96 o 
   1 -11   2     1568.45     1858.75    190.62 o 
   2 -11   2      206.06      205.20     44.02 o 
   3 -11   2       43.99       28.25     43.19 o 
   4 -11   2      102.16       72.07     36.56 o 
   5 -11   2      650.21      727.06     80.95 o 
   6 -11   2        9.17       25.21     34.71 o 
   7 -11   2       96.09       65.95     70.27 o 
   8 -11   2       41.49       21.74     84.77 o 
   9 -11   2      523.96      638.47    144.79 o 
  10 -11   2       34.00       75.98     77.74 o 
  11 -11   2        0.32       16.40     64.27 o 
  12 -11   2        0.00       37.77     69.25 o 
 -11 -10   2        6.55      -72.91     72.91 o 
 -10 -10   2        4.91      -18.50     42.82 o 
  -9 -10   2        0.81       10.57     56.59 o 
  -8 -10   2      112.61       77.97     76.55 o 
  -7 -10   2      572.20      534.28     74.34 o 
  -6 -10   2      184.41      175.97     44.34 o 
  -5 -10   2        5.43       46.55     32.40 o 
  -4 -10   2       62.36      115.41     41.97 o 
  -3 -10   2        0.77       22.46     32.50 o 
  -2 -10   2       11.98       -5.24     23.83 o 
  -1 -10   2      194.13      102.57     39.54 o 
   0 -10   2       75.51       54.46     48.46 o 
   1 -10   2      163.10      138.41     35.06 o 
   2 -10   2       35.20      117.89     34.36 o 
   3 -10   2      385.98      466.14     62.64 o 
   4 -10   2      416.46      505.95     73.44 o 
   5 -10   2       17.60       42.93     30.32 o 
   6 -10   2      748.49      839.36     93.77 o 
   7 -10   2      438.41      478.84     81.98 o 
   8 -10   2        9.28       11.40     35.68 o 
   9 -10   2      217.47      193.40     95.16 o 
  10 -10   2      317.15      600.85    155.19 o 
  11 -10   2      155.13       68.22     86.09 o 
  12 -10   2        3.86      -61.20     65.15 o 
  13 -10   2       30.21       30.60     74.23 o 
 -12  -9   2       52.27      -28.70     61.49 o 
 -11  -9   2      157.71      -50.80     59.88 o 
 -10  -9   2      101.97      122.64     55.80 o 
  -9  -9   2      392.95      545.36     98.78 o 
  -8  -9   2        0.14       21.98     30.02 o 
  -7  -9   2      168.58      236.84     48.32 o 
  -6  -9   2      763.16      781.39     79.28 o 
  -5  -9   2      401.04      429.23     76.68 o 
  -4  -9   2      112.43       94.71     43.04 o 
  -3  -9   2     1119.36     1078.34     94.29 o 
  -2  -9   2     2004.87     2050.46    242.37 o 
  -1  -9   2       56.43       77.10     33.90 o 
   0  -9   2        7.60        2.37     18.01 o 
   1  -9   2      127.21      150.62     42.46 o 
   2  -9   2     1670.81     1975.69    105.21 o 
   3  -9   2       35.43       16.67     22.43 o 
   4  -9   2       88.95      184.64     44.09 o 
   5  -9   2      255.26      239.94     37.36 o 
   6  -9   2     2590.25     2859.51    147.88 o 
   7  -9   2       22.99       24.92     31.85 o 
   8  -9   2      180.36      220.89     57.16 o 
   9  -9   2       80.77      105.56     70.42 o 
  10  -9   2      270.85      372.16    127.66 o 
  11  -9   2       23.63       22.84     61.78 o 
  12  -9   2       17.59      -56.07     56.07 o 
  13  -9   2       41.68      -62.22     72.03 o 
 -13  -8   2       39.31       90.92     80.67 o 
 -12  -8   2       22.91       92.09     70.71 o 
 -11  -8   2        3.38      -27.52     59.29 o 
 -10  -8   2       19.09       23.82     42.10 o 
  -9  -8   2       89.67      169.24     58.01 o 
  -8  -8   2      172.01      189.26     44.84 o 
  -7  -8   2       62.79       26.41     26.98 o 
  -6  -8   2      282.53      367.01     54.17 o 
  -5  -8   2       44.40       53.91     28.51 o 
  -4  -8   2      710.46      833.08     81.24 o 
  -3  -8   2      158.27      146.98     40.99 o 
  -2  -8   2      439.17      436.79     66.27 o 
  -1  -8   2      191.29      227.03     29.70 o 
   0  -8   2      637.55      531.54     49.31 o 
   1  -8   2      521.06      436.98     49.25 o 
   2  -8   2       12.66       14.37     18.16 o 
   3  -8   2     1071.16     1243.77    127.96 o 
   4  -8   2      175.72      153.15     38.36 o 
   5  -8   2      147.31       89.41     25.21 o 
   6  -8   2      183.88      223.67     35.56 o 
   7  -8   2     1024.81     1219.67    114.49 o 
   8  -8   2      105.88      151.19     44.81 o 
   9  -8   2      495.59      370.84    112.44 o 
  10  -8   2      583.81      501.14    132.20 o 
  11  -8   2      271.53      487.82    134.25 o 
  12  -8   2      114.81       30.60     76.13 o 
  13  -8   2        6.67       -7.61     78.77 o 
  14  -8   2       51.09      108.78     76.13 o 
 -13  -7   2       19.15       28.70     73.20 o 
 -12  -7   2       47.69       70.27     85.35 o 
 -11  -7   2        0.06      -27.15     41.71 o 
 -10  -7   2      673.55      928.84    155.77 o 
  -9  -7   2      991.59      901.61    104.18 o 
  -8  -7   2      574.11      729.74     93.28 o 
  -7  -7   2      510.48      591.95     63.36 o 
  -6  -7   2     2829.97     3406.67    130.67 o 
  -5  -7   2     1953.83     1996.06    146.45 o 
  -4  -7   2     1660.70     1594.20    104.40 o 
  -3  -7   2       59.36       47.78     30.38 o 
  -2  -7   2     3139.71     2817.65    127.04 o 
  -1  -7   2     2103.68     1976.28     67.33 o 
   0  -7   2       34.86       29.50     17.18 o 
   1  -7   2      890.73      950.71    100.43 o 
   2  -7   2       53.51       51.08     22.89 o 
   3  -7   2     2890.71     2808.84    117.98 o 
   4  -7   2      187.42      132.91     35.65 o 
   5  -7   2       37.67       38.88     17.46 o 
   6  -7   2      302.33      365.57     57.87 o 
   7  -7   2      165.20      207.06     35.56 o 
   8  -7   2      693.98      723.40     81.36 o 
   9  -7   2      502.16      408.03    111.12 o 
  10  -7   2       55.24       24.60     52.12 o 
  11  -7   2       27.81        6.00     63.54 o 
  12  -7   2        7.17       14.64     63.54 o 
  13  -7   2        1.07      -53.44     63.54 o 
  14  -7   2       58.21       71.74     97.07 o 
 -14  -6   2       17.53       69.40     86.38 o 
 -13  -6   2        0.56      -69.98     69.98 o 
 -12  -6   2       30.82       25.62     70.71 o 
 -11  -6   2      165.06      131.12     53.58 o 
 -10  -6   2      738.79      773.21     99.82 o 
  -9  -6   2      225.64      379.51     87.33 o 
  -8  -6   2     1604.74     1521.85    115.53 o 
  -7  -6   2       66.06      109.37     33.19 o 
  -6  -6   2     2808.32     2834.47    112.68 o 
  -5  -6   2     1579.97     1740.42     84.76 o 
  -4  -6   2      185.69      139.34     54.02 o 
  -3  -6   2     2318.39     1970.49    104.30 o 
  -2  -6   2     8466.81     9431.80    217.91 o 
  -1  -6   2      373.35      227.06     41.76 o 
   0  -6   2      795.85      767.45     88.28 o 
   1  -6   2     2153.19     1948.21    134.99 o 
   2  -6   2     9725.39     9980.32    257.82 o 
   3  -6   2     2338.66     2703.99    249.77 o 
   4  -6   2       22.51       17.71     14.42 o 
   5  -6   2     3415.66     3187.57     95.86 o 
   6  -6   2     3270.43     3138.01     98.23 o 
   7  -6   2     3967.87     4390.37    121.30 o 
   8  -6   2      294.21      262.68     47.34 o 
   9  -6   2       31.49       28.26     52.41 o 
  10  -6   2      436.89      378.90    106.88 o 
  11  -6   2      926.38      889.41    173.05 o 
  12  -6   2      364.01      362.06    112.88 o 
  13  -6   2       33.45      -23.13     63.98 o 
  14  -6   2       48.68      -17.57     71.45 o 
 -14  -5   2        0.51      -73.79     89.31 o 
 -13  -5   2      288.84      391.49    119.17 o 
 -12  -5   2      138.01       81.40     75.69 o 
 -11  -5   2       21.19       -8.51     35.14 o 
 -10  -5   2       17.79      -31.25     39.24 o 
  -9  -5   2     3217.13     3991.46    187.25 o 
  -8  -5   2      807.01      968.09     66.83 o 
  -7  -5   2      115.52      122.00     39.15 o 
  -6  -5   2      261.55      289.68     33.16 o 
  -5  -5   2      897.19      785.85     41.73 o 
  -4  -5   2     1443.79     1293.95     66.19 o 
  -3  -5   2       20.03       -0.77     15.12 o 
  -2  -5   2      423.51      666.41     54.24 o 
  -1  -5   2       80.98      108.48     28.03 o 
   0  -5   2     2638.74     2334.42    135.72 o 
   1  -5   2       29.47       16.25     22.55 o 
   2  -5   2      823.40      840.51     80.08 o 
   3  -5   2      375.58      401.44     58.42 o 
   4  -5   2       61.77       47.19     15.93 o 
   5  -5   2        4.09       14.82     13.77 o 
   6  -5   2      414.12      478.97     38.54 o 
   7  -5   2       21.62       -9.23     24.33 o 
   8  -5   2      445.25      459.79     70.41 o 
   9  -5   2        5.76       29.45     27.48 o 
  10  -5   2      359.43      420.91    114.20 o 
  11  -5   2      118.98      262.06     98.68 o 
  12  -5   2        0.38       97.94     68.37 o 
  13  -5   2       45.31       93.85     80.67 o 
  14  -5   2       47.53       43.34     85.35 o 
 -14  -4   2        3.44       76.86     75.40 o 
 -13  -4   2      231.17      235.27     96.92 o 
 -12  -4   2      118.35      261.48     95.75 o 
 -11  -4   2        0.84       61.44     40.01 o 
 -10  -4   2      703.66      587.07     68.94 o 
  -9  -4   2     4630.92     4653.99    146.83 o 
  -8  -4   2       74.76       58.15     24.22 o 
  -7  -4   2       48.51      125.59     28.43 o 
  -6  -4   2     1734.33     1764.40     73.97 o 
  -5  -4   2     4670.96     4376.81     92.41 o 
  -4  -4   2       34.00       12.84     11.80 o 
  -3  -4   2       40.33       69.25     32.50 o 
  -2  -4   2     5900.51     5842.97    143.83 o 
  -1  -4   2     5022.83     4830.42    123.86 o 
   0  -4   2      224.26      178.17     42.46 o 
   1  -4   2     1734.30     1449.85     92.53 o 
   2  -4   2     3929.77     4035.21    149.48 o 
   3  -4   2     1292.51      941.40     50.23 o 
   4  -4   2     1518.62     1418.38     55.08 o 
   5  -4   2      774.54      801.02     50.68 o 
   6  -4   2     2371.59     2460.35    129.30 o 
   7  -4   2     1260.49     1237.47     72.96 o 
   8  -4   2      802.35      815.10     78.35 o 
   9  -4   2      141.60      156.80     45.91 o 
  10  -4   2      403.99      416.94     69.58 o 
  11  -4   2      167.92      223.71     80.82 o 
  12  -4   2      539.17      655.60    150.36 o 
  13  -4   2       10.20      -12.30     57.39 o 
  14  -4   2       53.89      145.23    101.02 o 
  15  -4   2        9.96       35.43     86.38 o 
 -15  -3   2        7.66       -2.78     70.13 o 
 -14  -3   2       59.69       96.04     79.64 o 
 -13  -3   2        7.97        8.64     61.49 o 
 -12  -3   2     1103.45     1089.65    103.77 o 
 -11  -3   2       45.14      -10.30     30.22 o 
 -10  -3   2        3.18        6.98     26.06 o 
  -9  -3   2      194.94      131.75     32.90 o 
  -8  -3   2     1324.14     1203.57     69.94 o 
  -7  -3   2     1384.05     1587.23     74.44 o 
  -6  -3   2       14.01       -1.89     15.01 o 
  -5  -3   2       42.46       34.48     18.58 o 
  -4  -3   2       12.49       11.22      9.64 o 
  -3  -3   2      401.68      384.27     24.01 o 
  -2  -3   2       82.97       86.92     19.83 o 
  -1  -3   2     5781.93     5585.98    118.07 o 
   0  -3   2      352.71      433.50     47.73 o 
   1  -3   2     2965.52     3263.51    116.10 o 
   2  -3   2       37.23       44.07     13.25 o 
   3  -3   2      175.06      163.22     30.23 o 
   4  -3   2      177.49      184.19     26.70 o 
   5  -3   2      283.45      296.58     30.12 o 
   6  -3   2     1605.26     1637.85     62.42 o 
   7  -3   2        9.89       -2.99     14.35 o 
   8  -3   2      904.18      989.79     56.97 o 
   9  -3   2       64.46       21.41     76.94 o 
  10  -3   2      264.67      434.62     71.61 o 
  11  -3   2      742.66      728.21     91.15 o 
  12  -3   2      228.16      227.22     91.80 o 
  13  -3   2       48.56       87.55     78.62 o 
  14  -3   2       86.94       78.91     80.38 o 
  15  -3   2       36.34       69.98     87.55 o 
 -14  -2   2       15.35       18.89     70.71 o 
 -13  -2   2        7.98      -51.53     87.33 o 
 -12  -2   2      247.96      207.65     60.40 o 
 -11  -2   2       37.63       24.94     29.70 o 
 -10  -2   2       99.76      214.31     44.50 o 
  -9  -2   2      145.47      136.44     32.08 o 
  -8  -2   2     2967.92     2824.95    201.16 o 
  -7  -2   2      247.92      145.02     28.02 o 
  -6  -2   2     3194.21     3770.41    103.88 o 
  -5  -2   2     1270.89     1037.47     59.57 o 
  -4  -2   2     4386.82     3782.94     86.90 o 
  -3  -2   2      429.95      420.27     27.76 o 
  -2  -2   2     2094.58     1862.14     51.94 o 
  -1  -2   2     4707.03     4864.69     90.26 o 
   0  -2   2    30703.16    30521.44    339.22 o 
   1  -2   2      343.11      293.83     28.70 o 
   2  -2   2     6626.50     6914.83    100.67 o 
   3  -2   2     2533.83     2731.39     66.25 o 
   4  -2   2      511.44      394.21     28.61 o 
   5  -2   2     3937.59     3741.05     82.92 o 
   6  -2   2      914.96     1076.85     49.50 o 
   7  -2   2      146.67      155.85     27.07 o 
   8  -2   2     1513.61     1738.06     72.99 o 
   9  -2   2      667.46      609.84     73.81 o 
  10  -2   2        6.85       15.61     27.74 o 
  11  -2   2      837.48      805.87     94.18 o 
  12  -2   2       91.30       63.42     44.78 o 
  13  -2   2      118.61      126.49     75.25 o 
  14  -2   2        1.18        8.05     79.35 o 
  15  -2   2       21.38       54.02     94.28 o 
 -15  -1   2      324.27      249.62    107.75 o 
 -14  -1   2       35.94      -25.62     65.30 o 
 -13  -1   2       46.04       60.19     51.50 o 
 -12  -1   2        0.67       -2.87     35.76 o 
 -11  -1   2     1468.18     1551.04     92.39 o 
 -10  -1   2     1032.91     1190.01     93.97 o 
  -9  -1   2      346.08      306.10     44.16 o 
  -8  -1   2       15.58       33.04     18.64 o 
  -7  -1   2     1445.16     1160.40     61.97 o 
  -6  -1   2     1971.75     2324.23     81.12 o 
  -5  -1   2     2583.07     2941.99     85.13 o 
  -4  -1   2      360.93      375.99     28.20 o 
  -3  -1   2     9672.05    10246.94    125.63 o 
  -1  -1   2        0.02       -2.34      8.05 o 
   0  -1   2      276.27      316.82     24.60 o 
   1  -1   2       26.53       26.22      6.55 o 
   2  -1   2       18.52        4.98     14.20 o 
   3  -1   2      181.08      197.10     16.99 o 
   4  -1   2      783.53      873.68     68.00 o 
   5  -1   2     2215.93     2083.38    116.13 o 
   6  -1   2        2.78       13.08     12.85 o 
   7  -1   2      265.26      239.18     31.77 o 
   8  -1   2      454.82      512.23     52.58 o 
   9  -1   2       70.77      113.24     40.37 o 
  10  -1   2     1019.26      883.58    128.10 o 
  11  -1   2      128.42      220.37     56.86 o 
  12  -1   2       58.24      130.90     48.76 o 
  13  -1   2       10.15       88.87     60.83 o 
  14  -1   2      198.65      374.21    123.86 o 
  15  -1   2       60.13      104.53     97.80 o 
 -15   0   2      104.13      158.26    108.34 o 
 -14   0   2        0.31        0.15     70.42 o 
 -13   0   2      387.87      358.69    111.71 o 
 -12   0   2       96.86      114.51     47.98 o 
 -11   0   2     1566.75     1576.87     91.13 o 
 -10   0   2      236.99      224.90     53.73 o 
  -9   0   2     1146.52     1247.46    136.15 o 
  -8   0   2      403.30      384.34     46.58 o 
  -7   0   2     1006.72      814.77     51.87 o 
  -6   0   2        0.18       18.14     17.65 o 
  -5   0   2    11977.93    13319.19    172.85 o 
  -4   0   2     2265.99     2105.00    137.51 o 
  -3   0   2    27904.63    29772.70    218.57 o 
  -2   0   2        8.25       10.86      7.06 o 
  -1   0   2    19673.26    21215.11    192.81 o 
   0   0   2     1374.99     1322.56     38.37 o 
   1   0   2     3729.22     4344.96    100.73 o 
   2   0   2    23703.56    25664.73    216.23 o 
   3   0   2       16.64       11.11      9.96 o 
   4   0   2      676.60      642.37     37.64 o 
   5   0   2    17445.00    19013.91    202.65 o 
   6   0   2      937.49      944.09     48.78 o 
   7   0   2      114.90      168.66     31.89 o 
   8   0   2      256.18      272.62     38.52 o 
   9   0   2      252.97      201.13     80.74 o 
  10   0   2      246.30      229.46     58.59 o 
  11   0   2       41.85       47.37     39.83 o 
  12   0   2        0.52      -25.95     62.81 o 
  13   0   2       18.98       53.68    112.15 o 
  14   0   2       59.33       55.08     59.73 o 
 -15   1   2        5.06      -44.36     70.86 o 
 -14   1   2      234.50      248.01    112.15 o 
 -13   1   2       64.79      112.88     71.15 o 
 -12   1   2        1.56       -1.76     45.97 o 
 -11   1   2       66.98       59.39     28.23 o 
 -10   1   2      718.25      769.52     62.47 o 
  -9   1   2      306.88      353.19     59.23 o 
  -8   1   2      143.94       87.61     33.39 o 
  -7   1   2      644.09      630.10     44.78 o 
  -6   1   2     3903.85     3767.50    158.62 o 
  -5   1   2      154.06      231.99     31.56 o 
  -4   1   2     2307.70     2223.51     59.43 o 
  -3   1   2      483.38      542.22     25.54 o 
  -2   1   2       69.83       42.23     15.33 o 
  -1   1   2        0.24        3.62      5.88 o 
   0   1   2     1018.46      934.21     38.08 o 
   1   1   2     1147.41     1172.54     72.47 o 
   2   1   2        4.11       -8.83      8.83 o 
   3   1   2     3781.25     3556.80     91.27 o 
   4   1   2       77.90       82.50     15.73 o 
   5   1   2      250.06      274.15     42.39 o 
   6   1   2      213.84      252.54     52.76 o 
   7   1   2     2813.54     2721.61     91.43 o 
   8   1   2      437.53      305.39     41.59 o 
   9   1   2      112.75      108.86     40.41 o 
  10   1   2      251.32      401.81     71.49 o 
  11   1   2     1670.63     1666.96    124.35 o 
  12   1   2       24.07      -21.20     40.73 o 
  13   1   2       28.84       37.63     71.45 o 
  14   1   2        1.71       42.46     77.45 o 
 -15   2   2        6.05      -70.27     70.27 o 
 -14   2   2      226.62      384.75    127.37 o 
 -13   2   2        2.54      -16.84     63.54 o 
 -12   2   2      577.19      668.63    142.60 o 
 -11   2   2      116.47       86.88     84.70 o 
 -10   2   2     1289.10     1469.44     80.93 o 
  -9   2   2      351.68      357.68     47.04 o 
  -8   2   2      984.40      952.45     57.52 o 
  -7   2   2        3.94        7.06     20.09 o 
  -6   2   2    16321.01    18180.43    240.79 o 
  -5   2   2     5344.26     5016.38    140.47 o 
  -4   2   2     2445.46     2677.27     77.41 o 
  -3   2   2    10036.34    10180.95    178.47 o 
  -2   2   2    15701.61    17658.73    217.60 o 
  -1   2   2     4474.50     3975.37    110.69 o 
   0   2   2       30.29      133.85     62.30 o 
   1   2   2     4426.17     4427.58    169.54 o 
   2   2   2     4865.94     5498.18    123.86 o 
   3   2   2     5836.21     6179.97    246.98 o 
   4   2   2      501.27      475.73     63.91 o 
   5   2   2      211.46      199.12     24.06 o 
   6   2   2      673.60      559.03     42.44 o 
   7   2   2     4588.04     5368.47    134.67 o 
   8   2   2      611.50      764.88     56.50 o 
   9   2   2      247.19      147.90     60.68 o 
  10   2   2      240.77      331.21     67.75 o 
  11   2   2       92.68      133.35    114.27 o 
  12   2   2        1.02       63.10     62.08 o 
  13   2   2        7.15       12.88     69.25 o 
  14   2   2       23.16       81.55     74.08 o 
 -15   3   2        7.47       68.96     85.94 o 
 -14   3   2       54.66       -3.81     66.61 o 
 -13   3   2      173.18       58.42     75.11 o 
 -12   3   2        1.43      -48.61     48.61 o 
 -11   3   2       60.65       62.23     42.29 o 
 -10   3   2       52.54       75.76     73.64 o 
  -9   3   2        3.11        0.37     17.90 o 
  -8   3   2        7.68        6.34     15.94 o 
  -7   3   2       15.93        6.16     15.63 o 
  -6   3   2      688.50      695.46     39.38 o 
  -5   3   2        9.37       19.77     10.01 o 
  -4   3   2     1308.11     1091.51     67.02 o 
  -3   3   2       36.58       15.33     18.74 o 
  -2   3   2     4227.73     4131.56     69.61 o 
  -1   3   2    21485.20    22989.44    191.53 o 
   0   3   2     5125.46     5431.05    120.92 o 
   1   3   2      645.92      642.58     45.98 o 
   2   3   2      183.18      243.25     36.58 o 
   3   3   2      448.69      475.74     69.32 o 
   4   3   2     2640.62     2291.02    100.84 o 
   5   3   2     2469.72     2362.53    362.86 o 
   6   3   2      264.47      270.26     31.39 o 
   7   3   2       26.38      -11.44     19.89 o 
   8   3   2      530.42      638.12     54.53 o 
   9   3   2       14.53       -2.93     45.09 o 
  10   3   2      140.78       48.75     57.83 o 
  11   3   2       43.41       56.37     60.76 o 
  12   3   2       92.65       95.90     86.38 o 
  13   3   2       23.96      197.06    104.68 o 
  14   3   2      119.26      244.64    111.56 o 
 -15   4   2       35.98      207.31    101.46 o 
 -14   4   2        2.26       -5.56     64.13 o 
 -13   4   2     1041.15     1009.02    163.09 o 
 -12   4   2      169.84      186.96     84.62 o 
 -11   4   2       81.31       49.24     39.55 o 
 -10   4   2       18.95       46.90     33.44 o 
  -9   4   2     1762.79     1842.84    116.37 o 
  -8   4   2      104.89       83.69     34.83 o 
  -7   4   2     6286.01     6327.80    122.29 o 
  -6   4   2     4886.11     4452.15     88.61 o 
  -5   4   2     9012.05    10608.83    232.61 o 
  -4   4   2     6913.60     5976.68    163.93 o 
  -3   4   2     6857.13     7058.06    270.78 o 
  -2   4   2     9238.22    11696.00    141.31 o 
  -1   4   2    16268.72    17510.78    180.49 o 
   0   4   2     1672.57     1227.44     63.85 o 
   1   4   2      285.90      315.41     41.29 o 
   2   4   2      194.19      135.07     29.94 o 
   3   4   2      233.57      151.30     38.14 o 
   4   4   2     4842.47     4823.78    101.85 o 
   5   4   2        7.29       19.76     15.79 o 
   6   4   2       31.47       26.75     17.74 o 
   7   4   2     1395.43     1401.22     61.51 o 
   8   4   2       58.76       -6.72     40.70 o 
   9   4   2     1773.35     1870.32    203.65 o 
  10   4   2      126.62      271.58     98.24 o 
  11   4   2      129.39       86.53     71.01 o 
  12   4   2       12.64      -10.83     66.17 o 
  13   4   2       30.64      133.52     88.43 o 
 -15   5   2       50.59      -73.20     73.20 o 
 -14   5   2        3.45       98.09     81.40 o 
 -13   5   2       70.31      140.11     88.14 o 
 -12   5   2        4.23        0.88     51.53 o 
 -11   5   2        0.19        6.04     69.03 o 
 -10   5   2      208.04      204.51     56.66 o 
  -9   5   2        6.12      -35.28     35.28 o 
  -8   5   2       86.63       31.15     29.86 o 
  -7   5   2      134.59       81.91     33.56 o 
  -6   5   2      278.18      401.03     65.59 o 
  -5   5   2        9.37       -1.32     19.63 o 
  -4   5   2     1857.13     1770.12     95.24 o 
  -3   5   2      467.15      357.30     75.62 o 
  -2   5   2     1490.19     1779.86     74.95 o 
  -1   5   2     2277.43     2537.14     75.96 o 
   0   5   2     6236.97     6319.84    114.34 o 
   1   5   2     2963.94     2687.74    112.27 o 
   2   5   2       94.18      131.11     34.99 o 
   3   5   2     3407.72     3348.57    134.93 o 
   4   5   2     1186.71     1164.47     70.91 o 
   5   5   2      424.53      451.29     38.22 o 
   6   5   2      899.56      719.43    115.22 o 
   7   5   2      180.22      247.48     42.23 o 
   8   5   2      148.42      173.43     39.87 o 
   9   5   2     1351.85     1702.39    198.38 o 
  10   5   2       28.29       69.40     63.83 o 
  11   5   2       35.85       68.37     75.84 o 
  12   5   2       39.29       -6.88     62.51 o 
  13   5   2      173.59       24.30     78.18 o 
 -15   6   2        8.64      -14.49     68.22 o 
 -14   6   2       99.15       59.44     85.94 o 
 -13   6   2       82.66      163.39     96.19 o 
 -12   6   2      713.11      937.87    194.28 o 
 -11   6   2       28.98       78.38     47.44 o 
 -10   6   2      923.61      933.01     94.88 o 
  -9   6   2      537.45      359.26     86.96 o 
  -8   6   2     2123.26     2060.23    187.54 o 
  -7   6   2     2193.04     2203.41    126.71 o 
  -6   6   2     1865.54     2039.95    117.59 o 
  -5   6   2      186.75      275.25     51.33 o 
  -4   6   2      344.90      297.68     68.88 o 
  -3   6   2     4096.39     3134.90    125.23 o 
  -2   6   2     4198.50     4696.07    107.32 o 
  -1   6   2      385.58      233.81     31.30 o 
   0   6   2       18.67       13.75     13.67 o 
   1   6   2     9165.60     9718.75    226.44 o 
   2   6   2      120.01      117.10     41.43 o 
   3   6   2      620.57      671.86     66.84 o 
   4   6   2        9.09       12.98     38.07 o 
   5   6   2     3538.95     3912.16    169.35 o 
   6   6   2      574.00      700.07    173.56 o 
   7   6   2       51.69       50.74     26.66 o 
   8   6   2       71.85       95.83     32.95 o 
   9   6   2      232.86      223.41     94.14 o 
  10   6   2       32.94      -32.79     50.80 o 
  11   6   2        1.73      -39.53     63.10 o 
  12   6   2       29.03       22.84     72.62 o 
 -14   7   2       15.41        8.78     78.33 o 
 -13   7   2        0.59      -26.35     63.39 o 
 -12   7   2       75.28       68.66     87.11 o 
 -11   7   2      135.23      114.14     53.79 o 
 -10   7   2       23.92       64.78     40.52 o 
  -9   7   2        1.37      -31.37     31.37 o 
  -8   7   2     2169.23     2069.93    134.66 o 
  -7   7   2     1110.09      998.33    128.47 o 
  -6   7   2        2.19       -5.33     32.14 o 
  -5   7   2      390.71      253.05     52.32 o 
  -4   7   2     3831.83     3928.55    155.15 o 
  -3   7   2       18.30       29.19     34.99 o 
  -2   7   2    13848.03    14750.98    208.60 o 
  -1   7   2      310.51      320.69     39.63 o 
   0   7   2     3158.50     3182.45    150.65 o 
   1   7   2      525.42      493.12     63.03 o 
   2   7   2      935.81     1061.93     84.86 o 
   3   7   2       52.63       44.35     26.73 o 
   4   7   2     2950.76     2924.36    148.55 o 
   5   7   2      232.81      162.21     48.60 o 
   6   7   2       94.67       72.00     50.14 o 
   7   7   2      184.64      133.47     39.14 o 
   8   7   2     1153.09     1330.76    102.02 o 
   9   7   2      115.03      204.82     91.65 o 
  10   7   2      135.53       54.90     78.91 o 
  11   7   2        5.15      -34.11     61.34 o 
  12   7   2       45.45      -45.68     69.84 o 
 -14   8   2        4.60      -21.52     79.50 o 
 -13   8   2       20.38       79.50     67.79 o 
 -12   8   2       13.50      -35.72     75.69 o 
 -11   8   2     1004.94     1102.12    114.75 o 
 -10   8   2        8.70        1.99     63.03 o 
  -9   8   2       46.36       35.36     91.43 o 
  -8   8   2       82.93       82.66     41.46 o 
  -7   8   2     3907.85     4347.67    194.12 o 
  -6   8   2      453.65      477.17     77.45 o 
  -5   8   2       95.30      110.72     39.59 o 
  -4   8   2       51.16       47.16     34.92 o 
  -3   8   2     1032.19     1311.59    207.60 o 
  -2   8   2      117.83      129.31     28.32 o 
  -1   8   2       53.11       47.32     20.33 o 
   0   8   2        3.78        2.89     21.74 o 
   1   8   2      733.58      794.48     96.92 o 
   2   8   2      846.65      752.07    106.95 o 
   3   8   2        4.75      -25.46     25.46 o 
   4   8   2       24.49       -9.16     26.32 o 
   5   8   2        1.14      -17.65     26.71 o 
   6   8   2       24.59       20.50     31.18 o 
   7   8   2       23.30      186.52     86.09 o 
   8   8   2        5.84       -6.63     36.73 o 
   9   8   2        1.21      -48.31     48.31 o 
  10   8   2       12.02       67.49     57.24 o 
  11   8   2        1.59       90.04     84.91 o 
 -13   9   2        5.71      -65.59     65.59 o 
 -12   9   2       11.09      -21.38     70.86 o 
 -11   9   2      344.60      435.21     88.25 o 
 -10   9   2      331.99      432.17     82.58 o 
  -9   9   2       12.27      -35.01     35.01 o 
  -8   9   2       10.97      -11.13     33.23 o 
  -7   9   2     2246.77     2310.66    146.58 o 
  -6   9   2      724.89      776.97     92.64 o 
  -5   9   2       71.24       50.68     33.85 o 
  -4   9   2     1089.72     1270.15     97.33 o 
  -3   9   2     6358.10     7087.49    216.81 o 
  -2   9   2     2627.60     2936.73    135.32 o 
  -1   9   2      350.78      325.73     60.03 o 
   0   9   2      466.42      414.65     68.70 o 
   1   9   2     1039.89     1034.96     96.19 o 
   2   9   2      383.94      326.45     77.37 o 
   3   9   2       15.44       31.01     53.07 o 
   4   9   2       69.82       19.24     36.05 o 
   5   9   2     1056.00     1357.06    116.27 o 
   6   9   2       28.72        0.55     32.66 o 
   7   9   2       51.78       93.41     71.88 o 
   8   9   2       12.28       -2.74     32.64 o 
   9   9   2      557.55      561.17    148.02 o 
  10   9   2       28.11      -57.68     65.59 o 
 -13  10   2       22.34        8.20     82.13 o 
 -12  10   2        1.49        5.27     68.08 o 
 -11  10   2        1.04      -32.88     47.05 o 
 -10  10   2      863.51     1287.02    129.11 o 
  -9  10   2      137.28      107.65     52.51 o 
  -8  10   2        0.54      -33.11     66.39 o 
  -7  10   2       60.91      134.97     47.78 o 
  -6  10   2     2277.50     2414.16    178.54 o 
  -5  10   2      388.81      425.73    165.58 o 
  -4  10   2       52.30       76.48     34.59 o 
  -3  10   2      527.15      678.42     75.90 o 
  -2  10   2      442.30      427.79     70.54 o 
  -1  10   2     1773.25     1979.89    123.71 o 
   0  10   2     1429.54     1410.51    107.77 o 
   1  10   2      123.98      163.89     50.01 o 
   2  10   2       27.12       18.71     46.63 o 
   3  10   2       19.85       -5.08     63.54 o 
   4  10   2       99.25      116.91     44.79 o 
   5  10   2       16.10       64.83     36.00 o 
   6  10   2       32.61       11.92     39.07 o 
   7  10   2       31.02       27.96     64.71 o 
   8  10   2        5.15       -8.92     36.96 o 
   9  10   2      173.83       72.47     82.57 o 
  10  10   2       16.32      -58.12     70.13 o 
 -12  11   2        5.03       36.31     76.13 o 
 -11  11   2        0.91       35.72     63.25 o 
 -10  11   2      163.35      236.15    111.12 o 
  -9  11   2        3.65       37.43     45.09 o 
  -8  11   2      133.33      155.23    108.71 o 
  -7  11   2      149.17      163.79     58.85 o 
  -6  11   2      928.64     1012.57    104.12 o 
  -5  11   2      202.81      304.71     66.19 o 
  -4  11   2       50.44       -4.39     44.36 o 
  -3  11   2       41.55       78.33     52.56 o 
  -2  11   2     2822.57     3345.79    273.34 o 
  -1  11   2       92.92      150.07     48.31 o 
   0  11   2      490.09      479.07     80.89 o 
   1  11   2        0.12       -2.08     33.58 o 
   2  11   2     2416.78     2681.73    165.32 o 
   3  11   2       14.48       11.07     45.17 o 
   4  11   2       75.99       56.67     61.71 o 
   5  11   2       19.30       21.94     40.30 o 
   6  11   2      429.47      629.05    179.57 o 
   7  11   2       82.47       40.70     63.54 o 
   8  11   2        3.93      -28.12     37.67 o 
   9  11   2       41.05       45.09     84.48 o 
 -11  12   2        8.65       53.14     76.72 o 
 -10  12   2        5.55       38.19     58.34 o 
  -9  12   2      189.93      167.80    176.71 o 
  -8  12   2       93.76      105.14     56.86 o 
  -7  12   2       12.05       -6.79     58.27 o 
  -6  12   2       53.28       63.83     67.79 o 
  -5  12   2      194.82       80.38     77.45 o 
  -4  12   2        2.26      -18.89     47.14 o 
  -3  12   2      130.89       60.47     70.57 o 
  -2  12   2       45.56       18.89     63.10 o 
  -1  12   2        1.08       69.98     70.71 o 
   0  12   2       15.27       24.65     37.28 o 
   1  12   2        0.07       41.87     36.42 o 
   2  12   2        2.14       34.77     37.21 o 
   3  12   2        6.14       26.37     43.30 o 
   4  12   2        4.98       53.51     44.25 o 
   5  12   2        2.69      -25.23     40.40 o 
   6  12   2       33.36       50.38     49.83 o 
   7  12   2       17.58       87.99     67.20 o 
   8  12   2       17.67      -17.85     59.77 o 
 -10  13   2       23.81      -55.47     55.47 o 
  -9  13   2      308.75      337.67     82.66 o 
  -8  13   2       20.10      -62.08     69.25 o 
  -7  13   2       69.01       55.49     81.69 o 
  -6  13   2        0.21       27.67     76.57 o 
  -5  13   2      276.07      275.53    100.87 o 
  -4  13   2       69.97      205.11     88.28 o 
  -3  13   2       18.68      -48.75     48.75 o 
  -2  13   2       17.52      -22.11     60.76 o 
  -1  13   2      561.28      683.71    165.00 o 
   0  13   2      208.13      308.04    120.78 o 
   1  13   2       72.14       68.54     48.05 o 
   2  13   2       67.53       81.14     45.31 o 
   3  13   2      195.43      222.32     65.12 o 
   4  13   2      177.28      131.94    174.51 o 
   5  13   2        0.34       18.19     46.32 o 
   6  13   2       40.00        8.56     81.99 o 
  -9  14   2       21.75       57.98     96.92 o 
  -8  14   2       36.32        3.51     74.37 o 
  -7  14   2        0.45      -50.22     73.06 o 
  -6  14   2        1.30      -11.27     69.25 o 
  -5  14   2        0.32      -21.67     69.54 o 
  -4  14   2      130.20      181.98     96.33 o 
  -3  14   2       13.55      -60.17     60.17 o 
  -2  14   2       65.83      114.05     85.21 o 
  -1  14   2       37.05       -9.96     63.25 o 
   0  14   2        0.13      -51.97     51.97 o 
   1  14   2        4.01       -4.10     54.46 o 
   2  14   2        0.11       42.90     72.76 o 
   3  14   2        5.38      -16.18     45.86 o 
   4  14   2       31.19      114.96     59.72 o 
  -6  15   2       42.85       20.50     90.92 o 
  -5  15   2      106.39      216.97    114.05 o 
  -4  15   2      576.34      704.21    181.83 o 
  -3  15   2        7.61        4.25     80.38 o 
  -2  15   2       27.89      191.20    107.46 o 
  -1  15   2       62.35      -43.19     63.54 o 
   0  15   2       97.47      -48.90     66.17 o 
   1  15   2       17.20       -6.44     70.42 o 
   2  15   2        0.29       18.15     72.47 o 
   1 -17   3        5.77        6.15     66.03 o 
   2 -17   3       14.67       -2.78     75.25 o 
  -4 -16   3       23.04      -67.35     67.35 o 
  -3 -16   3       50.84       28.70     72.32 o 
  -2 -16   3       70.04       26.06     66.61 o 
  -1 -16   3      162.14       95.90     89.01 o 
   0 -16   3       14.29      -72.91     72.91 o 
   1 -16   3       11.63      -18.30     68.66 o 
   2 -16   3       24.69       35.43     74.52 o 
   3 -16   3      393.24      673.02    164.85 o 
   4 -16   3      178.37      123.86     99.26 o 
   5 -16   3        3.28      -64.56     64.56 o 
   6 -16   3       19.97       59.59     83.45 o 
  -6 -15   3        0.44       59.71     46.02 o 
  -5 -15   3        0.73      -63.98     63.98 o 
  -4 -15   3        0.04       36.31     61.78 o 
  -3 -15   3       25.67       39.38     52.71 o 
  -2 -15   3        3.89      -45.53     54.76 o 
  -1 -15   3       35.78       23.57     65.88 o 
   0 -15   3       13.71       27.82     68.96 o 
   1 -15   3       51.91       76.86     69.98 o 
   2 -15   3        8.07        5.12     55.19 o 
   3 -15   3       10.20       72.32     70.13 o 
   4 -15   3      246.39      197.21     90.04 o 
   5 -15   3       92.78      146.70     94.28 o 
   6 -15   3       34.62      174.22     92.67 o 
   7 -15   3       31.96      -27.67     84.62 o 
  -7 -14   3       41.93       17.86     44.13 o 
  -6 -14   3        3.41       57.87     42.24 o 
  -5 -14   3        2.76      -56.95     56.95 o 
  -4 -14   3      540.70      560.73    136.16 o 
  -3 -14   3       27.05       44.07     69.40 o 
  -2 -14   3       35.97       19.47     53.58 o 
  -1 -14   3       55.14       14.79     61.49 o 
   0 -14   3      541.85      536.57    138.79 o 
   1 -14   3      169.03       92.24     86.82 o 
   2 -14   3       32.89      -53.29     59.88 o 
   3 -14   3      182.98      253.43    101.31 o 
   4 -14   3      282.83      372.01    120.64 o 
   5 -14   3      166.76      126.35     80.23 o 
   6 -14   3        8.60       79.35     72.62 o 
   7 -14   3       57.02       39.54     72.98 o 
   8 -14   3       14.41       46.70     72.03 o 
   9 -14   3      527.00      682.54    161.05 o 
  10 -14   3       29.34       22.40     82.72 o 
  -9 -13   3       34.46      -40.93     40.93 o 
  -8 -13   3      124.65      136.00     49.83 o 
  -7 -13   3      271.72      299.67     61.16 o 
  -6 -13   3        0.45      -36.44     36.44 o 
  -5 -13   3       29.03       37.94     46.95 o 
  -4 -13   3       23.51       17.21     76.06 o 
  -3 -13   3       29.14      -22.51     52.71 o 
  -2 -13   3        0.88       11.57     42.16 o 
  -1 -13   3       53.94       24.45     57.39 o 
   0 -13   3       90.67      112.00     66.76 o 
   1 -13   3        5.70      -33.38     50.07 o 
   2 -13   3        0.76      -31.33     44.07 o 
   3 -13   3       68.36      132.94     66.03 o 
   4 -13   3       16.34       73.93     57.68 o 
   5 -13   3        1.93        3.77     40.13 o 
   6 -13   3        0.21      -13.56     38.02 o 
   7 -13   3       33.50      109.74     53.53 o 
   8 -13   3      272.99      345.57     87.11 o 
   9 -13   3        7.39       23.57     81.11 o 
  10 -13   3       36.31      -26.35     74.23 o 
  11 -13   3       15.01       50.36     97.21 o 
 -10 -12   3       64.95        3.77     98.97 o 
  -9 -12   3       30.71       75.66     41.19 o 
  -8 -12   3       33.13       66.24     40.25 o 
  -7 -12   3      325.87      362.79     65.31 o 
  -6 -12   3      165.42      242.12     65.37 o 
  -5 -12   3        0.72       36.96     39.23 o 
  -4 -12   3      283.96      281.48     72.26 o 
  -3 -12   3     1205.86     1180.56    204.38 o 
  -2 -12   3      624.82      364.40    111.41 o 
  -1 -12   3       39.22       95.02     65.74 o 
   0 -12   3      804.99     1025.13    148.89 o 
   1 -12   3     1195.71     1503.14    177.44 o 
   2 -12   3     1448.30     1776.18    191.79 o 
   3 -12   3      272.83      325.34     61.25 o 
   4 -12   3      570.74      614.42    119.54 o 
   5 -12   3      476.78      532.42     84.77 o 
   6 -12   3      889.05      932.78     98.89 o 
   7 -12   3      276.25      287.69     67.85 o 
   8 -12   3      146.97      186.37    105.27 o 
   9 -12   3      175.23       93.55     75.69 o 
  10 -12   3        5.58      -13.76     63.10 o 
  11 -12   3       13.84      -16.54     71.59 o 
 -11 -11   3        0.80      -45.61     71.88 o 
 -10 -11   3      208.69      116.41    105.78 o 
  -9 -11   3       15.02       59.70     72.76 o 
  -8 -11   3        6.69       10.00     34.48 o 
  -7 -11   3       15.67       34.81     32.92 o 
  -6 -11   3       27.56       31.89     29.55 o 
  -5 -11   3        2.34       11.04     35.78 o 
  -4 -11   3      133.27      195.52     54.27 o 
  -3 -11   3      369.92      380.25     75.23 o 
  -2 -11   3     1583.46     1893.11    131.92 o 
  -1 -11   3      479.51      436.58    110.54 o 
   0 -11   3     1006.65     1035.52    140.69 o 
   1 -11   3      236.48      230.59     80.96 o 
   2 -11   3      214.46      174.07     44.39 o 
   3 -11   3        2.59       36.56     32.60 o 
   4 -11   3       15.50       29.04     28.91 o 
   5 -11   3      826.09      730.09     89.91 o 
   6 -11   3      576.53      586.90     88.64 o 
   7 -11   3        3.53      -21.12     36.31 o 
   8 -11   3      144.01      195.27     59.73 o 
   9 -11   3      230.74      252.11    101.46 o 
  10 -11   3      103.08       64.13     80.96 o 
  11 -11   3       62.16       90.77     71.74 o 
  12 -11   3       93.11      -40.55     74.96 o 
 -12 -10   3        2.12      -49.19     77.89 o 
 -11 -10   3       10.18       -5.81     54.97 o 
 -10 -10   3      266.95       50.15    142.82 o 
  -9 -10   3      113.69      132.32     60.13 o 
  -8 -10   3       28.78       22.37     32.01 o 
  -7 -10   3       54.48       38.35     29.61 o 
  -6 -10   3      253.74      350.74     75.82 o 
  -5 -10   3      639.67      815.62    127.52 o 
  -4 -10   3       22.69       35.43     29.65 o 
  -3 -10   3       43.44       30.46     37.99 o 
  -2 -10   3     1124.29      870.74     94.65 o 
  -1 -10   3       45.50       59.44     43.19 o 
   0 -10   3      269.17      326.69     49.79 o 
   1 -10   3        2.96       11.68     21.71 o 
   2 -10   3       82.01      166.45     42.23 o 
   3 -10   3     1379.41     1726.56    111.63 o 
   4 -10   3       64.23       64.32     33.75 o 
   5 -10   3       34.45        9.63     29.34 o 
   6 -10   3      674.25      625.81    106.29 o 
   7 -10   3      662.04      587.93     88.46 o 
   8 -10   3      109.84       82.30     42.82 o 
   9 -10   3       92.62      198.82     87.70 o 
  10 -10   3       13.92      -17.71     61.78 o 
  11 -10   3      142.30        7.76     70.27 o 
  12 -10   3       10.28      -23.42     75.25 o 
  13 -10   3       27.08        9.66     75.98 o 
 -12  -9   3       36.70      -51.24     75.84 o 
 -11  -9   3       10.04      -16.91     45.50 o 
 -10  -9   3        0.04      -19.91     42.98 o 
  -9  -9   3       12.65      -11.62     42.02 o 
  -8  -9   3       54.18       54.42     34.88 o 
  -7  -9   3      265.12      306.35     54.96 o 
  -6  -9   3        0.22       -0.01     22.63 o 
  -5  -9   3       15.38      -18.63     18.65 o 
  -4  -9   3        2.25       20.65     28.62 o 
  -3  -9   3       18.15       55.11     33.97 o 
  -2  -9   3      145.76      187.46     46.05 o 
  -1  -9   3       90.74      133.01     28.54 o 
   0  -9   3     1156.81     1276.41    125.25 o 
   1  -9   3      731.27      745.46     62.96 o 
   2  -9   3     1011.23      771.11    129.49 o 
   3  -9   3       79.37       55.27     28.65 o 
   4  -9   3      107.46      209.93     45.13 o 
   5  -9   3       54.06       71.29     24.43 o 
   6  -9   3      946.57     1000.70     91.40 o 
   7  -9   3      749.26      976.31    110.46 o 
   8  -9   3        4.75       28.81     33.12 o 
   9  -9   3        9.25       44.95     69.84 o 
  10  -9   3      213.50      117.71     83.01 o 
  11  -9   3      324.55      455.90    136.89 o 
  12  -9   3       95.45       -3.66     58.71 o 
  13  -9   3       21.52       54.17     87.26 o 
 -13  -8   3      145.10      -75.40     75.40 o 
 -12  -8   3       12.74       -4.39     58.12 o 
 -11  -8   3       27.21       53.05     97.43 o 
 -10  -8   3       17.17       26.62     42.90 o 
  -9  -8   3     1746.83     2175.52    155.89 o 
  -8  -8   3        1.13        0.88     44.65 o 
  -7  -8   3       36.80       95.58     34.26 o 
  -6  -8   3       42.33       -2.89     22.12 o 
  -5  -8   3     3484.67     3756.87    138.32 o 
  -4  -8   3     3399.13     3871.47    169.29 o 
  -3  -8   3      743.82      817.98     75.67 o 
  -2  -8   3        0.99        7.99     21.32 o 
  -1  -8   3     1914.60     1669.10    144.06 o 
   0  -8   3      911.70      947.39    112.88 o 
   1  -8   3        3.04       16.25     28.55 o 
   2  -8   3      849.95      905.16     69.76 o 
   3  -8   3     1419.70     1558.23    135.57 o 
   4  -8   3      480.64      514.54     62.81 o 
   5  -8   3      430.04      388.99     43.41 o 
   6  -8   3      143.75       70.12     25.15 o 
   7  -8   3       32.14       17.73     26.99 o 
   8  -8   3      941.77      979.02     90.58 o 
   9  -8   3       43.32       70.71     62.22 o 
  10  -8   3       36.71       60.47     67.79 o 
  11  -8   3       61.58      108.63     70.57 o 
  12  -8   3        0.40       20.35     65.44 o 
  13  -8   3       65.26       83.01     80.67 o 
  14  -8   3        7.92      -58.27     73.93 o 
 -13  -7   3        7.63       -0.44     72.32 o 
 -12  -7   3       29.70       89.31     67.35 o 
 -11  -7   3       31.08       46.68     47.77 o 
 -10  -7   3       61.53       38.07     43.71 o 
  -9  -7   3      345.54      369.76     72.08 o 
  -8  -7   3      113.01      208.44     53.38 o 
  -7  -7   3       46.31       41.72     25.07 o 
  -6  -7   3      201.47      315.48     50.64 o 
  -5  -7   3     1772.48     1865.73     93.35 o 
  -4  -7   3      158.62       89.01     51.53 o 
  -3  -7   3      320.83      362.45     58.29 o 
  -2  -7   3       36.52       51.27     33.16 o 
  -1  -7   3     3129.51     3291.87    133.39 o 
   0  -7   3      351.34      466.74     90.77 o 
   1  -7   3      410.59      427.50     84.77 o 
   2  -7   3      975.67     1119.56    111.71 o 
   3  -7   3      141.95      253.87     60.17 o 
   4  -7   3      180.59      181.01     30.96 o 
   5  -7   3       85.36      122.20     24.97 o 
   6  -7   3      183.83      130.43     28.67 o 
   7  -7   3      651.64      649.38     58.92 o 
   8  -7   3      330.48      513.79     51.21 o 
   9  -7   3      330.25      214.19     82.13 o 
  10  -7   3      121.87       70.42     64.71 o 
  11  -7   3      738.18      711.97    161.34 o 
  12  -7   3      378.45      544.04    144.50 o 
  13  -7   3       30.07      -27.52     69.40 o 
  14  -7   3        7.93      -62.51     62.51 o 
 -14  -6   3       80.41       87.55     90.19 o 
 -13  -6   3        8.65       13.62     78.33 o 
 -12  -6   3      271.81      415.06    132.94 o 
 -11  -6   3      261.46      220.62     66.53 o 
 -10  -6   3      520.05      643.80    115.07 o 
  -9  -6   3      937.08      909.82     95.64 o 
  -8  -6   3      626.86      630.94     91.17 o 
  -7  -6   3      981.41      911.97    131.84 o 
  -6  -6   3        0.74       -9.69     15.60 o 
  -5  -6   3      924.98      816.52     59.23 o 
  -4  -6   3     1930.73     1716.21     80.77 o 
  -3  -6   3     1316.01     1018.85     73.91 o 
  -2  -6   3      114.69      107.13     30.95 o 
  -1  -6   3     2547.61     2899.00    115.49 o 
   0  -6   3        0.76       64.71     34.99 o 
   1  -6   3     1126.18      936.40     93.99 o 
   2  -6   3      322.90      515.20     70.42 o 
   3  -6   3      116.78      100.87     40.41 o 
   4  -6   3      876.14      693.15    168.73 o 
   5  -6   3     2269.43     2101.50     80.13 o 
   6  -6   3       45.97       31.86     17.58 o 
   7  -6   3      295.60      358.17     48.95 o 
   8  -6   3      323.17      334.41     43.96 o 
   9  -6   3       23.21       -3.40     28.70 o 
  10  -6   3      239.78      229.27     98.82 o 
  11  -6   3      208.12       64.13     66.17 o 
  12  -6   3       65.44       84.04     73.50 o 
  13  -6   3        8.67      170.71     97.21 o 
  14  -6   3       31.63       98.38     85.06 o 
 -14  -5   3        0.31      -55.19     66.61 o 
 -13  -5   3        5.59       79.06     68.81 o 
 -12  -5   3       16.37       36.60     64.13 o 
 -11  -5   3       53.34       73.50     43.37 o 
 -10  -5   3      720.94      587.93     91.50 o 
  -9  -5   3     1300.99     1382.37     87.32 o 
  -8  -5   3       80.35       90.90     31.05 o 
  -7  -5   3        0.53      -12.79     17.19 o 
  -6  -5   3      897.47      819.30     54.00 o 
  -5  -5   3     1637.97     1451.75     72.97 o 
  -4  -5   3     4966.44     5218.01    132.11 o 
  -3  -5   3      292.18      342.00     39.63 o 
  -2  -5   3     1969.28     1860.77     88.77 o 
  -1  -5   3      463.89      419.01     62.37 o 
   0  -5   3     1190.24      953.83     86.53 o 
   1  -5   3     1176.60     1019.56     86.38 o 
   2  -5   3      700.65      889.85     79.79 o 
   3  -5   3       16.91       21.80     16.01 o 
   4  -5   3     2203.32     2066.33     88.28 o 
   5  -5   3     5806.07     6440.95    300.57 o 
   6  -5   3       83.58       83.91     20.66 o 
   7  -5   3     2701.53     2725.85     92.12 o 
   8  -5   3     1657.13     1682.57    105.58 o 
   9  -5   3     1702.44     1994.69    121.45 o 
  10  -5   3      164.25      202.24     53.28 o 
  11  -5   3       28.71      -25.33     49.78 o 
  12  -5   3      431.45      437.75    126.93 o 
  13  -5   3      300.57      469.37    130.45 o 
  14  -5   3        1.92      110.68     81.84 o 
 -15  -4   3      606.65     1002.73    208.48 o 
 -14  -4   3       56.82      211.55     87.99 o 
 -13  -4   3        0.60      -21.23     61.78 o 
 -12  -4   3       41.18       -2.05     50.80 o 
 -11  -4   3      538.05      554.27     70.74 o 
 -10  -4   3     2306.43     2448.98    113.58 o 
  -9  -4   3        1.50       35.01     24.68 o 
  -8  -4   3      272.77      240.98     39.06 o 
  -7  -4   3     2430.85     2692.01    100.26 o 
  -6  -4   3     1779.52     1899.69     77.95 o 
  -5  -4   3      688.33      631.96     77.01 o 
  -4  -4   3      906.06      998.47     53.88 o 
  -3  -4   3     3647.38     3069.68     98.76 o 
  -2  -4   3      808.46      859.22     45.63 o 
  -1  -4   3        2.33       -1.02     16.10 o 
   0  -4   3        2.33       -0.29     14.79 o 
   1  -4   3      150.45      313.16     53.29 o 
   2  -4   3     4691.39     4666.80    154.31 o 
   3  -4   3     2109.39     1670.72    106.88 o 
   4  -4   3      105.97       85.02     22.25 o 
   5  -4   3       70.84       57.86     18.99 o 
   6  -4   3      384.85      489.85     36.92 o 
   7  -4   3      912.73      945.87     51.68 o 
   8  -4   3      433.93      555.94     67.70 o 
   9  -4   3      243.63      432.51     73.79 o 
  10  -4   3        9.54        9.95     31.65 o 
  11  -4   3       56.92      125.53     46.84 o 
  12  -4   3      222.05      303.06    110.54 o 
  13  -4   3       18.86      -62.51     63.69 o 
  14  -4   3        0.26      -63.98     63.98 o 
 -14  -3   3        1.76      -62.81     62.81 o 
 -13  -3   3        0.44       36.16     68.52 o 
 -12  -3   3       54.58      -16.14     37.08 o 
 -11  -3   3      738.18      825.46     76.05 o 
 -10  -3   3     1059.52     1101.98     77.80 o 
  -9  -3   3      132.58       99.96     31.40 o 
  -8  -3   3       25.09       15.53     20.47 o 
  -7  -3   3     8780.99     8644.74    232.68 o 
  -6  -3   3      443.81      306.65     38.59 o 
  -5  -3   3      170.76      238.40     33.74 o 
  -4  -3   3      103.74       65.37     17.86 o 
  -3  -3   3    17344.54    18025.60    254.49 o 
  -2  -3   3       89.56       83.46     16.61 o 
  -1  -3   3    29711.21    30864.46    291.14 o 
   0  -3   3     4702.13     5072.05    148.16 o 
   1  -3   3    30677.13    32012.28    383.87 o 
   2  -3   3     2479.03     2133.20     65.64 o 
   3  -3   3     9254.86    10426.58    235.27 o 
   4  -3   3      538.21      473.14     33.59 o 
   5  -3   3     6600.18     6536.12    123.00 o 
   6  -3   3       24.86        2.08     12.35 o 
   7  -3   3       66.41       46.42     19.19 o 
   8  -3   3      336.88      291.07     53.06 o 
   9  -3   3     1959.62     2268.42    131.97 o 
  10  -3   3     1843.74     1986.30    221.29 o 
  11  -3   3       97.86       82.93     42.32 o 
  12  -3   3       39.49      120.62     49.74 o 
  13  -3   3      249.12      383.73    116.39 o 
  14  -3   3      105.33       -5.12     81.84 o 
 -14  -2   3      276.45      358.68     82.64 o 
 -13  -2   3       43.20      145.36     54.55 o 
 -12  -2   3       25.43      -35.69     35.69 o 
 -11  -2   3      163.59      187.19     47.46 o 
 -10  -2   3     2349.85     2610.83    114.86 o 
  -9  -2   3      140.60      141.45     33.86 o 
  -8  -2   3        7.92       25.10     27.00 o 
  -7  -2   3        0.74       12.93     22.75 o 
  -6  -2   3     4240.08     4295.92    156.99 o 
  -5  -2   3     3766.99     3808.60    140.85 o 
  -4  -2   3      218.58      228.11     27.79 o 
  -3  -2   3       12.42        0.08     12.51 o 
  -2  -2   3      390.65      355.60     38.36 o 
  -1  -2   3      391.61      381.82     41.87 o 
   0  -2   3        8.28       -7.06     13.32 o 
   1  -2   3     2668.91     2791.85     49.39 o 
   2  -2   3     3520.54     3010.56     60.23 o 
   3  -2   3      314.77      305.69     44.80 o 
   4  -2   3       61.45       51.83     27.23 o 
   5  -2   3      569.20      525.23     82.35 o 
   6  -2   3       64.55       39.18     15.15 o 
   7  -2   3      999.12      881.13     44.69 o 
   8  -2   3      483.35      542.90     66.45 o 
   9  -2   3     1221.28     1446.93    107.53 o 
  10  -2   3      137.04      163.13     51.50 o 
  11  -2   3      147.19      127.41     57.54 o 
  12  -2   3       55.31       68.05     44.52 o 
  13  -2   3      337.50      434.66     86.24 o 
  14  -2   3        9.69        4.68     68.08 o 
 -15  -1   3        5.27      -71.01     76.13 o 
 -14  -1   3      188.96      154.46     91.80 o 
 -13  -1   3       11.85       39.06     44.75 o 
 -12  -1   3      352.82      444.48     91.43 o 
 -11  -1   3       57.05       32.95     29.81 o 
 -10  -1   3     2006.69     1950.01     96.44 o 
  -9  -1   3        3.23       -6.41     18.55 o 
  -8  -1   3       34.39       66.99     22.68 o 
  -7  -1   3       99.10       40.50     17.82 o 
  -6  -1   3    18382.48    18474.89    282.53 o 
  -5  -1   3     2820.10     3459.25    165.33 o 
  -4  -1   3     1040.26      748.29     39.24 o 
  -3  -1   3     4018.14     3673.30     76.98 o 
  -2  -1   3    44493.23    48690.86    537.31 o 
  -1  -1   3     1379.89     1145.91     64.71 o 
   0  -1   3     4860.69     5450.16     91.94 o 
   1  -1   3     8689.03     9670.65    204.82 o 
   2  -1   3    35775.16    39838.63    497.92 o 
   3  -1   3      255.51      286.37     46.70 o 
   4  -1   3     1963.51     2263.71    132.20 o 
   5  -1   3     7854.28     9573.62    133.06 o 
   6  -1   3        7.27       26.21     13.56 o 
   7  -1   3       55.03       39.65     16.83 o 
   8  -1   3      508.32      468.50     70.80 o 
   9  -1   3        6.92       34.11     32.45 o 
  10  -1   3     1063.63     1325.92    153.29 o 
  11  -1   3      925.30      827.99     91.27 o 
  12  -1   3       55.33       21.78     74.74 o 
  13  -1   3       32.54      -34.11     98.38 o 
  14  -1   3       41.73       58.36     62.07 o 
 -15   0   3       19.21        7.47     76.57 o 
 -14   0   3       56.01      139.08     83.16 o 
 -13   0   3      173.21      316.53    107.75 o 
 -12   0   3        2.36       65.29     38.18 o 
 -11   0   3      480.66      504.15     58.46 o 
 -10   0   3      504.08      563.82     96.38 o 
  -9   0   3     1040.87      932.62     63.98 o 
  -8   0   3     1134.97     1247.09     96.65 o 
  -7   0   3      167.63      110.66     25.14 o 
  -6   0   3      238.35      214.61     32.76 o 
  -5   0   3     3319.69     3405.66     86.79 o 
  -4   0   3       25.62       18.43     11.32 o 
  -3   0   3     1678.57     1694.62     49.39 o 
  -2   0   3      478.45      463.44     35.61 o 
  -1   0   3       21.56        5.94     13.76 o 
   0   0   3      697.74      685.64     34.82 o 
   1   0   3      211.21      303.64     48.09 o 
   2   0   3     2690.25     2396.51     60.16 o 
   3   0   3       41.19       28.85     27.82 o 
   4   0   3     2004.15     1863.15     85.72 o 
   5   0   3     1986.33     1819.88    115.22 o 
   6   0   3     1546.37     1507.95     67.78 o 
   7   0   3        6.91       13.58     14.86 o 
   8   0   3       34.17       52.65     41.14 o 
   9   0   3      448.92      424.80     72.58 o 
  10   0   3     1827.49     2157.36    139.61 o 
  11   0   3        3.28      -25.76     38.43 o 
  12   0   3        4.89       51.44     40.48 o 
  13   0   3       17.24      -39.97     39.97 o 
  14   0   3      260.59      466.88    139.38 o 
 -15   1   3      104.75      279.05    111.56 o 
 -14   1   3        7.90       97.07     66.76 o 
 -13   1   3      189.75      190.47     88.14 o 
 -12   1   3       16.49        9.37     58.71 o 
 -11   1   3      666.36      704.06     66.39 o 
 -10   1   3        7.47       13.66     24.08 o 
  -9   1   3     3427.85     3642.87    119.23 o 
  -8   1   3     1373.36     1470.06     86.13 o 
  -7   1   3     1572.06     1546.52     67.88 o 
  -6   1   3      600.41      596.83     41.60 o 
  -5   1   3     4804.64     3795.37    108.05 o 
  -4   1   3      259.71      259.05     22.79 o 
  -3   1   3    11424.42    12149.47    409.20 o 
  -2   1   3       86.20       59.11     11.82 o 
  -1   1   3    42248.46    50432.56    355.79 o 
   0   1   3      569.49      505.22     34.54 o 
   1   1   3    43578.95    50019.40    539.50 o 
   2   1   3      925.13      903.05     46.33 o 
   3   1   3       77.97       36.04     37.92 o 
   4   1   3     2762.75     2727.12     87.77 o 
   5   1   3       98.79      136.31     20.95 o 
   6   1   3     1898.18     2032.28     74.32 o 
   7   1   3      129.70      130.20     33.74 o 
   8   1   3      128.88       88.77     34.47 o 
   9   1   3      304.25      320.44     65.16 o 
  10   1   3        8.30       18.03     33.97 o 
  11   1   3       66.79       71.09     42.68 o 
  12   1   3        6.76       14.77     42.44 o 
  13   1   3        5.40       55.78     67.20 o 
  14   1   3        1.01       17.86     68.52 o 
 -15   2   3        7.85       15.52     82.72 o 
 -14   2   3       37.33      108.93     72.32 o 
 -13   2   3       61.98       37.19     60.32 o 
 -12   2   3      240.26      306.28    103.07 o 
 -11   2   3        0.02      -12.41     37.77 o 
 -10   2   3       13.19       -1.07     26.13 o 
  -9   2   3      234.51      267.61     39.68 o 
  -8   2   3        6.08        5.60     16.39 o 
  -7   2   3     1364.15     1257.90     59.59 o 
  -6   2   3      219.29      223.25     28.83 o 
  -5   2   3      265.36      179.32     24.84 o 
  -4   2   3     1208.25     1076.65    207.97 o 
  -3   2   3      865.85      732.51     51.87 o 
  -2   2   3      519.33      446.43     23.45 o 
  -1   2   3     2044.56     2389.80     58.21 o 
   0   2   3     6085.20     5599.33    118.27 o 
   1   2   3       13.29        6.11     12.19 o 
   2   2   3      591.47      560.91     51.61 o 
   3   2   3       28.33       24.88     15.68 o 
   4   2   3        0.80       30.77     30.38 o 
   5   2   3      521.29      594.24     38.98 o 
   6   2   3       98.21       99.88     18.84 o 
   7   2   3      397.50      476.99     52.73 o 
   8   2   3       32.98       47.18     31.78 o 
   9   2   3      402.17      494.83     78.52 o 
  10   2   3      186.67      171.47     54.24 o 
  11   2   3      511.35      527.50    133.81 o 
  12   2   3      195.79      169.54     95.02 o 
  13   2   3       49.59       28.26     74.37 o 
  14   2   3       41.02      -22.84     84.48 o 
 -15   3   3       15.84       43.04     80.52 o 
 -14   3   3      149.27       60.17     77.74 o 
 -13   3   3       71.22      145.23     77.45 o 
 -12   3   3      528.80      718.99    158.56 o 
 -11   3   3      236.26      178.51     54.11 o 
 -10   3   3      311.85      292.59     62.63 o 
  -9   3   3       36.01       -1.42     27.97 o 
  -8   3   3     6079.90     6327.92    206.75 o 
  -7   3   3     1467.31     1207.95     86.46 o 
  -6   3   3     3466.89     3778.20     79.68 o 
  -5   3   3     1816.33     2336.56    110.03 o 
  -4   3   3     5539.06     5179.47    149.54 o 
  -3   3   3      794.96      577.24     48.27 o 
  -2   3   3      178.91      166.32     23.47 o 
  -1   3   3     3096.07     3044.82     72.23 o 
   0   3   3      393.33      410.18     38.14 o 
   1   3   3     9910.16    10177.10    189.19 o 
   2   3   3     1526.33     1450.35     74.99 o 
   3   3   3      298.64      247.20     44.25 o 
   4   3   3     7284.08     7107.04    220.63 o 
   5   3   3       14.98       11.18     19.11 o 
   6   3   3        5.73       18.47     14.47 o 
   7   3   3      338.04      389.96     37.35 o 
   8   3   3     1838.19     1684.96     85.01 o 
   9   3   3     1717.81     1840.76    120.93 o 
  10   3   3       80.35       83.45     63.83 o 
  11   3   3       12.51        9.81     58.42 o 
  12   3   3        5.81       -7.47     57.24 o 
  13   3   3       21.91       60.32     72.18 o 
 -15   4   3       69.58      177.30     95.31 o 
 -14   4   3       16.00      162.07     85.79 o 
 -13   4   3        0.71      -57.39     57.39 o 
 -12   4   3       10.19       16.40     54.61 o 
 -11   4   3      230.70      139.88     50.60 o 
 -10   4   3        1.88       -4.45     33.01 o 
  -9   4   3      705.79      588.49     80.67 o 
  -8   4   3        2.29      -12.15     36.97 o 
  -7   4   3       37.98       35.40     28.66 o 
  -6   4   3     1216.00      933.12     75.86 o 
  -5   4   3      796.62      852.72     69.41 o 
  -4   4   3      378.72      448.32     55.72 o 
  -3   4   3       86.41       70.91     12.98 o 
  -2   4   3     2583.17     2729.56    113.25 o 
  -1   4   3     3389.70     3184.02    118.19 o 
   0   4   3       65.95       70.56     21.99 o 
   1   4   3      359.65      306.60     45.04 o 
   2   4   3     1386.51     1098.86     75.52 o 
   3   4   3     2290.87     2104.73    104.30 o 
   4   4   3     2381.73     2381.19    113.63 o 
   5   4   3     1082.51     1026.50     57.20 o 
   6   4   3      282.42      298.54     46.88 o 
   7   4   3      303.87      291.76     36.74 o 
   8   4   3     1963.54     2080.15    127.65 o 
   9   4   3      605.47      683.27    150.65 o 
  10   4   3      254.40      339.22    107.75 o 
  11   4   3       27.26       39.53     58.71 o 
  12   4   3      151.49       56.22     74.37 o 
  13   4   3       78.44      -66.03     66.03 o 
 -15   5   3      297.73      756.47    195.30 o 
 -14   5   3      105.17      148.89     94.72 o 
 -13   5   3      191.51      268.80    108.05 o 
 -12   5   3       29.93       36.60     63.39 o 
 -11   5   3     2182.88     2647.18    162.47 o 
 -10   5   3     2200.51     2647.15    165.73 o 
  -9   5   3      217.85      124.39     45.47 o 
  -8   5   3      553.04      547.26     73.42 o 
  -7   5   3     6420.60     7397.52    272.39 o 
  -6   5   3      832.38      482.84     69.76 o 
  -5   5   3      241.56      184.45     41.98 o 
  -4   5   3      663.09      510.66     57.94 o 
  -3   5   3     3132.24     3404.73     80.43 o 
  -2   5   3     4057.82     4070.92     95.53 o 
  -1   5   3     1278.39     1110.25     80.80 o 
   0   5   3        0.51        8.42     25.99 o 
   1   5   3     2393.67     2644.47    178.98 o 
   2   5   3     4239.71     4350.08    151.06 o 
   3   5   3        1.56       -2.08     21.25 o 
   4   5   3        3.58       45.45     26.11 o 
   5   5   3      365.28      324.69     37.06 o 
   6   5   3     2277.57     2578.55    136.28 o 
   7   5   3      202.84      167.15     36.79 o 
   8   5   3      366.73      441.13     56.53 o 
   9   5   3      108.20      108.93     64.71 o 
  10   5   3       30.80       39.38     64.13 o 
  11   5   3        5.00      -50.07     50.07 o 
  12   5   3       80.62      -10.69     59.44 o 
  13   5   3        9.72       28.11     81.25 o 
 -15   6   3        0.41      -64.71     64.71 o 
 -14   6   3        3.95      -32.65     69.69 o 
 -13   6   3       50.12       67.35     71.74 o 
 -12   6   3       60.58       63.69     76.28 o 
 -11   6   3        8.67        0.87     44.51 o 
 -10   6   3        4.62      -37.29     72.62 o 
  -9   6   3      667.27      748.55     84.49 o 
  -8   6   3      603.22      540.35     83.54 o 
  -7   6   3      576.24      467.48     75.47 o 
  -6   6   3      178.64      112.23     37.41 o 
  -5   6   3      718.37      617.09     64.66 o 
  -4   6   3       48.88       48.63     24.54 o 
  -3   6   3     5535.75     6009.87    120.27 o 
  -2   6   3     9028.30     9667.61    179.97 o 
  -1   6   3      389.36      453.72     38.38 o 
   0   6   3     1046.72     1256.49     80.49 o 
   1   6   3     4653.96     4849.93    165.44 o 
   2   6   3      622.85      466.74     60.03 o 
   3   6   3     1418.66     1419.46     97.54 o 
   4   6   3      561.28      527.61     69.10 o 
   5   6   3     4038.97     4479.32    183.36 o 
   6   6   3     1315.24     1391.24    204.38 o 
   7   6   3       13.93       21.39     27.65 o 
   8   6   3        3.97      -14.22     31.61 o 
   9   6   3      902.48      781.80    170.71 o 
  10   6   3       93.23       79.50     71.45 o 
  11   6   3       19.74      -30.89     52.41 o 
  12   6   3        0.10      -51.68     72.62 o 
 -13   7   3        4.82       77.30     73.35 o 
 -12   7   3        3.17      -19.47     65.44 o 
 -11   7   3        4.25      -12.34     72.40 o 
 -10   7   3     1275.90     1368.55    211.19 o 
  -9   7   3      596.85      552.09     90.35 o 
  -8   7   3      135.52      167.40     91.28 o 
  -7   7   3       65.62       56.37     34.00 o 
  -6   7   3      500.96      484.45     75.85 o 
  -5   7   3     1661.22     1522.38    105.02 o 
  -4   7   3        2.72        1.75     22.59 o 
  -3   7   3     1911.02     2134.48    102.22 o 
  -2   7   3     1787.23     1799.11     74.32 o 
  -1   7   3      481.32      496.66     44.63 o 
   0   7   3       89.21       37.86     25.56 o 
   1   7   3       16.56       22.89     28.77 o 
   2   7   3      340.26      315.08     59.73 o 
   3   7   3      728.45      834.81     80.93 o 
   4   7   3       14.94       38.08     29.88 o 
   5   7   3        2.53       -4.10     29.76 o 
   6   7   3       15.01       29.75     34.28 o 
   7   7   3       53.22       95.31     61.34 o 
   8   7   3       73.52       94.25     34.55 o 
   9   7   3      167.46      132.94    102.34 o 
  10   7   3      156.57      -27.38     62.37 o 
  11   7   3        4.09       40.11     69.10 o 
 -14   8   3       34.39       45.24     73.93 o 
 -13   8   3       77.59        6.59     69.10 o 
 -12   8   3       64.75       87.84     79.64 o 
 -11   8   3        0.20      -20.46     63.32 o 
 -10   8   3      119.46      233.76     63.78 o 
  -9   8   3      171.41      184.03     66.03 o 
  -8   8   3      132.64       76.55     42.96 o 
  -7   8   3      219.68      321.73     66.35 o 
  -6   8   3      838.68      816.65    114.05 o 
  -5   8   3      140.26      168.90     48.03 o 
  -4   8   3        6.36      -12.85     23.21 o 
  -3   8   3      197.50      226.70     46.82 o 
  -2   8   3     2008.41     1920.06     80.91 o 
  -1   8   3      703.95      707.72     51.06 o 
   0   8   3      305.62      297.26     55.44 o 
   1   8   3       12.67       68.33     29.00 o 
   2   8   3     4291.14     4758.28    191.44 o 
   3   8   3       15.10        7.29     25.86 o 
   4   8   3      330.50      390.38     70.19 o 
   5   8   3       42.04      107.46     42.49 o 
   6   8   3     1592.72     1743.23    130.94 o 
   7   8   3      132.40      252.34     61.72 o 
   8   8   3       10.92       79.02     38.18 o 
   9   8   3       38.23       94.43     82.43 o 
  10   8   3      171.49       32.94     80.96 o 
  11   8   3      156.73       57.68     75.40 o 
 -13   9   3      212.44        7.03     71.59 o 
 -12   9   3       44.45        3.37     64.27 o 
 -11   9   3       28.63       19.22     45.65 o 
 -10   9   3       29.97       21.76     41.56 o 
  -9   9   3      926.79     1287.72    213.46 o 
  -8   9   3       57.12       59.69     38.49 o 
  -7   9   3      162.44      126.57     49.72 o 
  -6   9   3      284.77      211.64     56.02 o 
  -5   9   3      258.00      283.11     62.57 o 
  -4   9   3       52.38      109.15     36.06 o 
  -3   9   3       49.01       49.37     44.36 o 
  -2   9   3      536.37      540.08     54.37 o 
  -1   9   3      446.77      499.90     67.05 o 
   0   9   3       41.24       14.96     31.60 o 
   1   9   3        4.18      -11.08     24.90 o 
   2   9   3        3.70      -26.89     26.89 o 
   3   9   3       65.80      102.66     39.70 o 
   4   9   3      638.90      620.39     91.98 o 
   5   9   3       67.32       16.21     38.65 o 
   6   9   3      185.21      186.01     63.46 o 
   7   9   3       25.72      -34.61     34.61 o 
   8   9   3       14.91       47.14     66.47 o 
   9   9   3       27.32      -12.15     68.37 o 
  10   9   3        0.28      -42.02     69.40 o 
 -13  10   3       24.19       91.21     97.65 o 
 -12  10   3        2.89       82.13     77.30 o 
 -11  10   3       21.66      -46.07     46.07 o 
 -10  10   3        6.57       49.48     51.08 o 
  -9  10   3      651.97      880.29    112.89 o 
  -8  10   3      479.08      389.91     83.82 o 
  -7  10   3       24.11       27.24     40.84 o 
  -6  10   3       25.10       29.01     36.03 o 
  -5  10   3     3109.70     3694.48    179.72 o 
  -4  10   3      214.98      199.48     53.88 o 
  -3  10   3     1587.68     1558.77    182.71 o 
  -2  10   3      578.65      521.35    130.45 o 
  -1  10   3     5344.69     6091.06    333.88 o 
   0  10   3      202.83      182.38     51.00 o 
   1  10   3       15.05       14.49     32.73 o 
   2  10   3        9.96       -3.60     29.50 o 
   3  10   3     1848.71     1967.94    141.15 o 
   4  10   3      545.09      618.27     99.39 o 
   5  10   3       41.66      -33.26     42.97 o 
   6  10   3       39.59        4.58     43.37 o 
   7  10   3      496.41      655.32    108.90 o 
   8  10   3       13.10       71.74     71.45 o 
   9  10   3        3.69       85.65     78.77 o 
 -12  11   3      157.36      327.36    137.03 o 
 -11  11   3        3.42       -3.11     69.76 o 
 -10  11   3        0.21        6.02     49.17 o 
  -9  11   3      491.56      499.25     90.96 o 
  -8  11   3      214.31      156.60     66.17 o 
  -7  11   3       11.19       14.21     39.73 o 
  -6  11   3        4.03       12.28     37.29 o 
  -5  11   3      148.86       49.38     63.47 o 
  -4  11   3        3.01      -28.55     48.46 o 
  -3  11   3      240.47      250.94    102.63 o 
  -2  11   3      103.54       74.37     53.88 o 
  -1  11   3      593.71      448.88    122.98 o 
   0  11   3        0.05      -14.44     34.42 o 
   1  11   3       22.56       -8.65     28.89 o 
   2  11   3      165.30      125.79     48.77 o 
   3  11   3       36.90       61.23     63.39 o 
   4  11   3        0.04        0.40     38.04 o 
   5  11   3       49.00      112.20     53.85 o 
   6  11   3        3.02      -37.83     37.83 o 
   7  11   3       93.67      115.93     58.80 o 
   8  11   3        2.07      -45.82     74.37 o 
 -11  12   3       27.90       49.90     59.91 o 
 -10  12   3       50.05      141.99     95.53 o 
  -9  12   3        1.07       34.46     56.08 o 
  -8  12   3      907.63     1066.12    121.45 o 
  -7  12   3        7.40       25.98     46.00 o 
  -6  12   3       17.34      124.59     77.30 o 
  -5  12   3       13.85      -49.34     49.34 o 
  -4  12   3     2451.85     3036.87    283.88 o 
  -3  12   3       38.43      152.85     78.47 o 
  -2  12   3       89.29       79.50     63.39 o 
  -1  12   3      100.54      115.81     76.86 o 
   0  12   3      907.23     1086.32    172.03 o 
   1  12   3       20.59       -5.75     35.57 o 
   2  12   3        3.35      -20.26     65.88 o 
   3  12   3       88.22      142.87     56.01 o 
   4  12   3      471.63      624.48    107.22 o 
   5  12   3       14.55       50.83     45.40 o 
   6  12   3        6.57       -6.08     49.07 o 
   7  12   3        0.07       27.31     51.96 o 
 -10  13   3        7.63      -56.59     56.59 o 
  -9  13   3        0.15       86.23     89.31 o 
  -8  13   3       37.53      121.22     84.91 o 
  -7  13   3       23.93       45.68     77.01 o 
  -6  13   3        0.12      -50.22     50.22 o 
  -5  13   3      113.36       93.85     86.23 o 
  -4  13   3       77.80       64.42     84.18 o 
  -3  13   3       20.98       71.15     66.76 o 
  -2  13   3        0.09       62.37     52.41 o 
  -1  13   3       54.48       78.62     67.93 o 
   0  13   3        8.89      -60.90     60.90 o 
   1  13   3       13.71      -25.91     62.51 o 
   2  13   3       21.09      -48.26     91.06 o 
   3  13   3       13.73       39.09     44.83 o 
   4  13   3       14.79       31.66     45.68 o 
   5  13   3        1.09       24.41     50.56 o 
  -8  14   3        9.45      125.76     90.92 o 
  -7  14   3      287.80      298.81    115.37 o 
  -6  14   3        5.96      -62.37     62.37 o 
  -5  14   3       30.50       27.82     76.72 o 
  -4  14   3        4.09      -65.59     65.59 o 
  -3  14   3      133.28      239.37    105.12 o 
  -2  14   3       51.71       32.79     60.03 o 
  -1  14   3       22.89       -9.96     55.34 o 
   0  14   3        0.12       38.50     54.76 o 
   1  14   3      203.60      -65.59     65.59 o 
   2  14   3       16.38       13.32     70.13 o 
   3  14   3        6.56      161.63     81.99 o 
   4  14   3        6.21      -23.53     52.48 o 
  -5  15   3       72.90      187.25    119.32 o 
  -4  15   3        3.93      -70.86     80.82 o 
  -3  15   3        0.16      -28.55     74.81 o 
  -2  15   3       24.79       -8.05     69.40 o 
  -1  15   3       24.50      -69.25     69.25 o 
   0  15   3       62.53       50.22     73.06 o 
   1  15   3       27.38      106.29     89.60 o 
  -1 -17   4        6.46       41.73     73.06 o 
   0 -17   4      172.24      307.01    119.61 o 
   1 -17   4      102.31       79.20     89.60 o 
   2 -17   4        4.09      127.66     79.20 o 
   3 -17   4       40.74       -2.64     86.38 o 
  -3 -16   4        0.00       86.09     72.03 o 
  -2 -16   4       70.84      148.16     93.99 o 
  -1 -16   4        1.09      -56.51     60.90 o 
   0 -16   4        7.61       78.18     78.47 o 
   1 -16   4       66.77       67.64     69.98 o 
   2 -16   4       66.92       92.24     81.11 o 
   3 -16   4        0.16       61.49     77.59 o 
   4 -16   4       21.88      -50.51     65.74 o 
   5 -16   4       10.06       27.08     75.84 o 
   6 -16   4       11.21      -24.45     74.96 o 
  -6 -15   4        7.33      -18.38     40.30 o 
  -5 -15   4        8.82      -51.55     60.17 o 
  -4 -15   4       43.63       23.28     59.59 o 
  -3 -15   4      167.44       -6.73     50.95 o 
  -2 -15   4      273.26      213.75    103.07 o 
  -1 -15   4       23.70      103.65     70.13 o 
   0 -15   4        5.74       13.03     58.12 o 
   1 -15   4      351.85      288.86     96.04 o 
   2 -15   4      200.37      208.63     99.70 o 
   3 -15   4       42.13      166.76     97.94 o 
   4 -15   4       45.75       -4.83     68.52 o 
   5 -15   4      411.98      434.53    121.22 o 
   6 -15   4      149.44      284.90    112.29 o 
   7 -15   4       32.46       50.07     78.91 o 
  -8 -14   4        8.67       18.21     42.62 o 
  -7 -14   4      167.60      111.61     48.56 o 
  -6 -14   4      104.14       58.02     74.20 o 
  -5 -14   4        2.16       39.90     38.98 o 
  -4 -14   4        0.66      -50.22     59.59 o 
  -3 -14   4       33.36        1.17     60.47 o 
  -2 -14   4       16.37       71.74     71.15 o 
  -1 -14   4        0.01       31.62     55.34 o 
   0 -14   4      117.25       60.90     59.44 o 
   1 -14   4       40.82      -10.83     57.10 o 
   2 -14   4       42.00      -14.79     56.66 o 
   3 -14   4       74.25      144.21     80.23 o 
   4 -14   4       12.67       40.11     57.54 o 
   5 -14   4      206.97      283.88     95.90 o 
   6 -14   4       11.76       11.46     85.87 o 
   7 -14   4       13.38      -10.97     46.92 o 
   8 -14   4        0.15      -59.88     73.20 o 
   9 -14   4      126.87       43.63     70.57 o 
  10 -14   4        1.12        3.07     91.50 o 
  -9 -13   4       55.97       89.26     58.11 o 
  -8 -13   4       22.69       10.69     42.51 o 
  -7 -13   4      351.36      365.63     67.95 o 
  -6 -13   4      437.71      502.48     75.42 o 
  -5 -13   4      142.63       76.95     60.09 o 
  -4 -13   4        4.74       24.24     56.37 o 
  -3 -13   4      795.66      494.12    130.89 o 
  -2 -13   4      953.48     1055.87    167.49 o 
  -1 -13   4      414.30      533.50    137.33 o 
   0 -13   4       77.72      140.69     76.13 o 
   1 -13   4      864.78     1172.12    165.29 o 
   2 -13   4      518.81      811.52    133.23 o 
   3 -13   4      842.85      954.71    145.82 o 
   4 -13   4       18.67      156.07     76.28 o 
   5 -13   4      249.33      298.08     69.37 o 
   6 -13   4      156.70      190.60     62.70 o 
   7 -13   4       87.31      112.85     59.59 o 
   8 -13   4      122.37       99.41     80.96 o 
   9 -13   4      313.64      245.08    112.73 o 
  10 -13   4      343.29      443.75    146.84 o 
  11 -13   4        6.18       23.42    102.48 o 
 -10 -12   4       49.34       83.53     58.88 o 
  -9 -12   4        6.65       17.22     53.25 o 
  -8 -12   4       37.00       38.60     53.40 o 
  -7 -12   4       18.61      -30.30     30.30 o 
  -6 -12   4       35.41       82.74     37.66 o 
  -5 -12   4       94.20       51.78     37.97 o 
  -4 -12   4       23.24       22.73     37.51 o 
  -3 -12   4       48.10       62.66     57.98 o 
  -2 -12   4        4.57       27.08     54.90 o 
  -1 -12   4      747.88      732.76    152.85 o 
   0 -12   4     1396.74     1400.65    171.59 o 
   1 -12   4      534.47      367.04    114.20 o 
   2 -12   4      350.23      238.93     85.94 o 
   3 -12   4       20.61       35.66     30.69 o 
   4 -12   4        0.38        6.73     33.02 o 
   5 -12   4      103.07      138.89     49.02 o 
   6 -12   4      600.86      900.71     96.48 o 
   7 -12   4      118.96      176.26     57.65 o 
   8 -12   4       36.72      -49.48     59.44 o 
   9 -12   4      245.63      245.23    118.30 o 
  10 -12   4      497.90      478.89    139.96 o 
  11 -12   4        0.60       38.21     83.89 o 
 -11 -11   4       29.48       43.00     59.95 o 
 -10 -11   4       64.46       56.44    100.51 o 
  -9 -11   4       25.85       65.42     54.86 o 
  -8 -11   4      368.96      309.46    126.76 o 
  -7 -11   4        1.10       -2.96     56.34 o 
  -6 -11   4       31.11       15.36     29.67 o 
  -5 -11   4      622.08      877.93     82.28 o 
  -4 -11   4       18.52        4.99     31.25 o 
  -3 -11   4      182.44      331.92     67.68 o 
  -2 -11   4       14.30       10.98     44.21 o 
  -1 -11   4      479.02      549.31    129.42 o 
   0 -11   4       11.39       58.42     50.95 o 
   1 -11   4      232.71      344.31     56.38 o 
   2 -11   4      865.08      968.38     82.00 o 
   3 -11   4      866.63     1081.01     91.14 o 
   4 -11   4      512.11      439.98     71.24 o 
   5 -11   4       28.89       61.99     37.70 o 
   6 -11   4      485.84      557.12    155.99 o 
   7 -11   4       80.64      134.77     45.69 o 
   8 -11   4      423.06      435.99    126.93 o 
   9 -11   4       78.48       33.38     70.27 o 
  10 -11   4       28.06      -19.76     74.67 o 
  11 -11   4        9.84       60.03     62.37 o 
  12 -11   4       11.27      -53.00     84.77 o 
 -12 -10   4        4.89       -8.64     68.66 o 
 -11 -10   4       17.04       17.25     47.51 o 
 -10 -10   4        3.29       14.43     67.20 o 
  -9 -10   4      391.59      351.13     81.95 o 
  -8 -10   4      224.54      126.05     44.95 o 
  -7 -10   4      492.28      509.90     69.83 o 
  -6 -10   4       17.00       13.19     23.48 o 
  -5 -10   4       80.72       65.97     33.94 o 
  -4 -10   4       56.85       85.60     34.05 o 
  -3 -10   4      593.16      877.79     88.31 o 
  -2 -10   4      514.30      505.24    112.59 o 
  -1 -10   4       37.74       78.62     47.87 o 
   0 -10   4       33.77       46.26     25.10 o 
   1 -10   4        1.66       38.63     29.72 o 
   2 -10   4      367.00      397.29     93.63 o 
   3 -10   4      292.72      306.32     56.76 o 
   4 -10   4      113.29      209.23     49.45 o 
   5 -10   4       18.27       11.22     22.90 o 
   6 -10   4       12.07       -7.52     27.88 o 
   7 -10   4      926.67      737.49     89.98 o 
   8 -10   4      885.28     1060.70    160.75 o 
   9 -10   4       21.19      -24.60     54.76 o 
  10 -10   4        1.60       -4.98     53.58 o 
  12 -10   4      289.58       16.25     70.86 o 
  13 -10   4        4.30       81.55     86.38 o 
 -12  -9   4      100.26       38.80     69.25 o 
 -11  -9   4       75.50      -21.77     49.77 o 
 -10  -9   4        1.40       39.35     70.93 o 
  -9  -9   4      343.63      395.54     82.57 o 
  -8  -9   4      894.06     1077.46    111.93 o 
  -7  -9   4       47.60       74.35     39.85 o 
  -6  -9   4        1.22      -20.44     20.44 o 
  -5  -9   4     1026.96      933.78     72.86 o 
  -4  -9   4     2021.93     2486.39    202.33 o 
  -3  -9   4      409.44      391.76     71.08 o 
  -2  -9   4      208.86       89.31     55.49 o 
  -1  -9   4     2725.27     3247.99    221.95 o 
   0  -9   4     1448.38     1333.75    139.67 o 
   1  -9   4       90.93       70.71     45.53 o 
   2  -9   4     1067.04      927.18    114.05 o 
   3  -9   4     3433.38     3941.53    315.36 o 
   4  -9   4      477.42      393.77     64.62 o 
   5  -9   4      260.27      150.05     36.16 o 
   6  -9   4      565.19      615.67     59.64 o 
   7  -9   4      551.04      702.95     83.02 o 
   8  -9   4      348.71      340.83    108.19 o 
   9  -9   4        0.17       49.78     54.02 o 
  10  -9   4      347.65      346.69    121.08 o 
  11  -9   4       78.12       17.57     78.03 o 
  12  -9   4       14.39       -4.98     68.37 o 
  13  -9   4       27.45       84.77     88.72 o 
 -13  -8   4       18.84      -67.93     67.93 o 
 -12  -8   4       97.93      101.35     54.15 o 
 -11  -8   4       12.35       43.36     46.68 o 
 -10  -8   4      142.96      233.62    140.40 o 
  -9  -8   4       12.15       -8.28     34.07 o 
  -8  -8   4      130.97      180.49    123.27 o 
  -7  -8   4      350.76      346.28     55.47 o 
  -6  -8   4      188.35      254.76     46.90 o 
  -5  -8   4      934.82      874.83     68.68 o 
  -4  -8   4        0.96       20.99     22.06 o 
  -3  -8   4     2675.87     3020.44    145.38 o 
  -2  -8   4      807.81      736.86    139.23 o 
  -1  -8   4     1075.33     1122.34    125.03 o 
   0  -8   4      191.74      255.92     71.74 o 
   1  -8   4     1089.57     1031.71    114.20 o 
   2  -8   4      166.98      109.80     47.87 o 
   3  -8   4       86.71       63.39     45.24 o 
   4  -8   4     3290.57     3333.08    133.28 o 
   5  -8   4     2602.92     3114.19    109.10 o 
   6  -8   4      138.39      129.87     29.58 o 
   7  -8   4        1.20       13.53     25.38 o 
   8  -8   4     2458.55     2524.75    223.12 o 
   9  -8   4      417.21      491.48    134.40 o 
  10  -8   4       17.78      -46.70     56.22 o 
  11  -8   4       29.46       42.16     74.08 o 
  12  -8   4      208.43      280.51    115.22 o 
  13  -8   4      159.18      368.50    118.30 o 
 -14  -7   4      218.37      230.00    123.27 o 
 -13  -7   4       15.41       54.02     68.52 o 
 -12  -7   4       58.86       72.70     56.45 o 
 -11  -7   4      202.70      333.06     77.33 o 
 -10  -7   4      405.79      411.79     82.55 o 
  -9  -7   4      281.35      345.84     74.61 o 
  -8  -7   4       12.62        5.19     31.66 o 
  -7  -7   4      559.40      602.66     88.86 o 
  -6  -7   4      994.51     1167.91     76.83 o 
  -5  -7   4      150.64      175.56     38.06 o 
  -4  -7   4     2193.17     2211.71     97.43 o 
  -3  -7   4     3104.56     2783.93    130.51 o 
  -2  -7   4      223.06      158.98     47.00 o 
  -1  -7   4        0.15       14.64     28.11 o 
   0  -7   4     3547.41     3180.94    184.91 o 
   1  -7   4       89.39       75.69     38.80 o 
   2  -7   4       55.61       48.75     31.18 o 
   3  -7   4      103.17      136.60     47.58 o 
   4  -7   4       65.49       76.98     25.85 o 
   5  -7   4      168.03      176.64     35.74 o 
   6  -7   4       45.96       13.31     19.39 o 
   7  -7   4      138.30      116.67     30.22 o 
   8  -7   4        0.54        7.78     29.79 o 
   9  -7   4       63.47       15.52     54.76 o 
  10  -7   4       39.40       16.84     67.49 o 
  11  -7   4       30.27      -41.14     51.68 o 
  12  -7   4       20.86       63.98     67.05 o 
  13  -7   4       54.42       30.45     76.72 o 
  14  -7   4       93.21       75.98     89.16 o 
 -14  -6   4       37.61      144.06     99.41 o 
 -13  -6   4        6.71        7.17     69.25 o 
 -12  -6   4       20.10       29.77     51.76 o 
 -11  -6   4       26.38       18.98     45.27 o 
 -10  -6   4       83.26      119.31     58.56 o 
  -9  -6   4      331.67      414.97     79.16 o 
  -8  -6   4        6.61      -28.33     28.33 o 
  -7  -6   4       76.24       58.95     79.06 o 
  -6  -6   4      814.18      773.13     75.46 o 
  -5  -6   4       45.38       39.30     18.63 o 
  -4  -6   4        1.23        8.69     16.70 o 
  -3  -6   4       67.02       32.67     17.86 o 
  -2  -6   4     1124.70      980.60     70.64 o 
  -1  -6   4     2401.62     2322.27    149.63 o 
   0  -6   4      159.40      105.27     41.43 o 
   1  -6   4     7932.16     9077.09    280.80 o 
   2  -6   4    11937.19    12075.61    314.62 o 
   3  -6   4      416.33      458.54     65.30 o 
   4  -6   4     1621.16     1617.81     81.42 o 
   5  -6   4     3355.70     3450.75    118.23 o 
   6  -6   4     4821.38     5872.25    167.96 o 
   7  -6   4      239.60      218.42     33.81 o 
   8  -6   4       14.04      -25.88     25.88 o 
   9  -6   4     1280.82     1264.04    101.68 o 
  10  -6   4     1679.77     1956.55    211.55 o 
  11  -6   4       18.78      -22.55     57.10 o 
  12  -6   4      111.56      111.27     77.16 o 
  13  -6   4      157.87      419.74    122.54 o 
  14  -6   4      103.44       55.63     79.79 o 
 -14  -5   4      107.63      -40.70     71.15 o 
 -13  -5   4        7.82       44.95     71.45 o 
 -12  -5   4       93.53      189.13     58.47 o 
 -11  -5   4        9.69      -30.31     30.31 o 
 -10  -5   4      524.42      433.31     61.95 o 
  -9  -5   4       77.02      102.49     55.90 o 
  -8  -5   4        5.56        4.96     24.16 o 
  -7  -5   4      979.00      997.54     66.35 o 
  -6  -5   4     1077.76     1155.32    146.33 o 
  -5  -5   4     3842.57     4512.59    162.26 o 
  -4  -5   4      503.28      463.89     51.99 o 
  -3  -5   4     1397.68     1636.52     71.36 o 
  -2  -5   4      610.58      658.24     53.50 o 
  -1  -5   4       22.42      -10.98     17.42 o 
   0  -5   4     2250.41     1785.55    116.10 o 
   1  -5   4     1122.87      956.90     82.43 o 
   2  -5   4      196.28      351.37     53.88 o 
   3  -5   4       25.94       36.00     18.45 o 
   4  -5   4      198.53      116.63     26.24 o 
   5  -5   4       54.76       44.92     20.34 o 
   6  -5   4       43.12       -0.52     16.87 o 
   7  -5   4      163.02      179.74     30.01 o 
   8  -5   4      140.60       98.49     46.85 o 
   9  -5   4      239.10      197.36     85.79 o 
  10  -5   4        9.01       70.82     38.43 o 
  11  -5   4       34.55       -3.51     57.10 o 
  12  -5   4       70.61      194.28     83.74 o 
  13  -5   4      123.24      105.27     81.55 o 
  14  -5   4       42.41      -37.04     77.30 o 
 -15  -4   4       11.43       28.70     76.86 o 
 -14  -4   4        6.78       35.43     79.50 o 
 -13  -4   4       82.90       43.78     65.30 o 
 -12  -4   4       18.75       43.63     39.69 o 
 -11  -4   4      381.86      392.13     62.37 o 
 -10  -4   4      444.46      528.69     66.73 o 
  -9  -4   4        2.92       11.18     30.55 o 
  -8  -4   4        4.83       16.70     31.16 o 
  -7  -4   4        3.67      -14.75     14.75 o 
  -6  -4   4     4239.35     4383.52    121.89 o 
  -5  -4   4       87.88      110.09     31.25 o 
  -4  -4   4      486.21      495.91     50.05 o 
  -3  -4   4      369.81      308.64     35.53 o 
  -2  -4   4     4787.79     4568.45    126.02 o 
  -1  -4   4      230.17      124.13     24.72 o 
   0  -4   4      264.51      284.17     45.24 o 
   1  -4   4       43.59      180.96     40.41 o 
   2  -4   4      527.74      472.93     37.17 o 
   3  -4   4     2113.11     2740.82     85.05 o 
   4  -4   4      274.33      266.89     30.71 o 
   5  -4   4     1973.72     1776.76     68.44 o 
   6  -4   4     3029.43     2784.81     86.67 o 
   7  -4   4     1097.06     1128.06     85.13 o 
   8  -4   4       28.11       10.39     22.83 o 
   9  -4   4      263.98      169.81     60.68 o 
  10  -4   4     1461.51     1339.90    171.00 o 
  11  -4   4      490.64      503.24     88.84 o 
  12  -4   4        9.28      -35.43     57.24 o 
  13  -4   4       13.72       11.27     74.96 o 
  14  -4   4       56.37       41.43     85.94 o 
 -14  -3   4       35.67       56.22     71.88 o 
 -13  -3   4       10.29       33.51     56.81 o 
 -12  -3   4       81.82      105.28     39.30 o 
 -11  -3   4      772.15      824.48     76.41 o 
 -10  -3   4     1722.59     1816.05     99.64 o 
  -9  -3   4      594.91      636.77     64.38 o 
  -8  -3   4      258.43      188.16     35.26 o 
  -7  -3   4      529.51      413.94     44.60 o 
  -6  -3   4      319.02      474.47     42.22 o 
  -5  -3   4     1804.44     1889.77     88.97 o 
  -4  -3   4     1376.30     1294.04     73.03 o 
  -3  -3   4       10.94        6.15     11.92 o 
  -2  -3   4     2272.59     2095.34    116.68 o 
  -1  -3   4     4688.62     3945.41     98.52 o 
   0  -3   4     1043.14      951.44     44.89 o 
   1  -3   4      534.94      328.47     39.68 o 
   2  -3   4      173.68      167.63     42.16 o 
   3  -3   4     3480.06     3083.89     73.09 o 
   4  -3   4        0.16       10.04     10.61 o 
   5  -3   4        2.91      -19.03     19.18 o 
   6  -3   4      264.55      396.76     79.50 o 
   7  -3   4      152.50      100.34     35.97 o 
   8  -3   4      157.07      103.20     37.76 o 
   9  -3   4      279.90      210.71     91.14 o 
  10  -3   4     1060.90     1257.68    125.25 o 
  11  -3   4       33.51       -4.50     40.19 o 
  12  -3   4       20.02       18.25     46.19 o 
  13  -3   4        1.86      -10.98     59.29 o 
  14  -3   4      252.47      364.40    118.00 o 
 -14  -2   4       19.45      -33.23     70.57 o 
 -13  -2   4        3.64      -38.82     38.82 o 
 -12  -2   4       40.32       23.40     44.14 o 
 -11  -2   4      143.14      117.94     40.89 o 
 -10  -2   4       89.06       72.88     33.10 o 
  -9  -2   4      380.49      347.56     48.45 o 
  -8  -2   4       79.88       81.32     39.12 o 
  -7  -2   4       18.05       43.28     18.53 o 
  -6  -2   4     1474.69     1087.12     58.51 o 
  -5  -2   4    11177.82    11569.37    175.63 o 
  -4  -2   4      455.30      518.46     36.23 o 
  -3  -2   4       12.30        0.40     11.62 o 
  -2  -2   4      142.98      137.77     36.31 o 
  -1  -2   4    57797.39    61614.30    629.10 o 
   0  -2   4    26581.48    28390.08    356.50 o 
   1  -2   4    31003.94    31923.56    345.22 o 
   2  -2   4       30.85       24.41      9.30 o 
   3  -2   4      180.74       58.85     30.01 o 
   4  -2   4     3495.70     3124.72    160.02 o 
   5  -2   4      423.44      483.57     70.71 o 
   6  -2   4      915.29      833.48     96.33 o 
   7  -2   4     2298.48     2126.82    160.17 o 
   8  -2   4      168.36      205.04     47.55 o 
   9  -2   4       93.79       79.03     35.39 o 
  10  -2   4      364.01      236.30     60.57 o 
  11  -2   4      572.73      559.90     89.20 o 
  12  -2   4      159.49      214.83     60.25 o 
  13  -2   4       24.12       92.10     67.49 o 
  14  -2   4       36.59      139.52     88.72 o 
 -15  -1   4        8.90       67.35     91.50 o 
 -14  -1   4        3.27      -73.64     73.64 o 
 -13  -1   4      241.36      335.85    113.46 o 
 -12  -1   4       92.96       40.91     36.67 o 
 -11  -1   4      740.54      661.45     68.91 o 
 -10  -1   4      476.29      414.34     55.80 o 
  -9  -1   4     2222.69     2629.83    106.17 o 
  -8  -1   4       83.31       62.35     22.47 o 
  -7  -1   4       27.97        1.42     20.20 o 
  -6  -1   4       93.05       28.63     27.83 o 
  -5  -1   4     4464.81     4837.58    108.69 o 
  -4  -1   4      397.70      288.75     29.01 o 
  -3  -1   4       13.01        0.01     13.05 o 
  -2  -1   4      448.81      465.42     55.49 o 
  -1  -1   4      824.41      855.74     64.27 o 
   0  -1   4       19.84       14.00     11.35 o 
   1  -1   4     2384.01     2639.62     68.16 o 
   2  -1   4      621.90      617.79     28.26 o 
   3  -1   4     3446.22     3174.64    153.87 o 
   4  -1   4     1186.81     1262.59    107.17 o 
   5  -1   4      643.68      759.26     91.50 o 
   6  -1   4      243.81      206.58     60.61 o 
   7  -1   4     1907.83     2248.78    176.27 o 
   8  -1   4       14.59      -19.27     21.16 o 
   9  -1   4        7.88      -30.57     35.43 o 
  10  -1   4       25.24       74.89     39.90 o 
  11  -1   4     1384.09     1574.45    126.80 o 
  12  -1   4       81.24      199.56     60.81 o 
  13  -1   4       37.61       78.03     55.28 o 
  14  -1   4       10.01        3.57     75.69 o 
 -15   0   4        0.00       20.79     86.82 o 
 -14   0   4       23.34       37.92     75.25 o 
 -13   0   4        6.72      -37.63     55.93 o 
 -12   0   4     1742.91     1614.70    126.42 o 
 -11   0   4      251.52      292.25     47.73 o 
 -10   0   4        4.33       12.91     22.08 o 
  -9   0   4      380.03      328.49     45.15 o 
  -8   0   4     2117.05     1856.78     82.25 o 
  -7   0   4      246.72      251.58     35.77 o 
  -6   0   4      932.63     1148.51     57.96 o 
  -5   0   4     3033.98     2677.19     85.54 o 
  -4   0   4     4953.81     4313.33    190.03 o 
  -3   0   4     1365.38     1640.18     74.25 o 
  -2   0   4    39634.61    45169.67    559.71 o 
  -1   0   4     2299.52     1987.26    102.34 o 
   0   0   4    33767.84    38774.40    322.41 o 
   1   0   4      146.14      170.09     24.43 o 
   2   0   4      615.83      602.00     56.29 o 
   3   0   4     4710.96     4504.14     93.59 o 
   4   0   4     4799.12     4479.10     69.01 o 
   5   0   4        3.24       22.77     14.90 o 
   6   0   4        5.66      -19.76     19.76 o 
   7   0   4     2376.60     2722.04    132.85 o 
   8   0   4      804.72      970.08     86.18 o 
   9   0   4        3.12       59.52     56.73 o 
  10   0   4      207.33      270.63     65.22 o 
  11   0   4      269.07      256.17    164.92 o 
  12   0   4      142.46      110.24     53.35 o 
  13   0   4        1.00       -5.07     50.53 o 
  14   0   4       33.33       32.50     77.74 o 
 -15   1   4       66.32      -33.97     79.06 o 
 -14   1   4        2.46      -41.87     59.29 o 
 -13   1   4       89.62      211.12     88.87 o 
 -12   1   4      831.28      810.27     97.70 o 
 -11   1   4       40.33       27.18     32.97 o 
 -10   1   4      651.18      709.83     58.14 o 
  -9   1   4        0.49      -16.35     16.35 o 
  -8   1   4     1305.72     1389.24     69.15 o 
  -7   1   4       25.82       30.01     15.92 o 
  -6   1   4      929.68      816.71     45.83 o 
  -5   1   4     1289.36     1332.67     69.51 o 
  -4   1   4      639.38      599.90     50.66 o 
  -3   1   4     2852.16     2565.98    194.50 o 
  -2   1   4     7366.46     7476.41    176.84 o 
  -1   1   4        5.18       -9.40      9.40 o 
   0   1   4        9.52       19.87     12.48 o 
   1   1   4     3790.23     3637.63     97.84 o 
   2   1   4     2186.90     2286.65     78.51 o 
   3   1   4      270.85      350.37     36.03 o 
   4   1   4     1745.80     1710.51     73.19 o 
   5   1   4     2019.50     2170.38     63.52 o 
   6   1   4      148.56      160.51     31.84 o 
   7   1   4      298.92      316.76     55.41 o 
   8   1   4     1824.22     1768.31    213.38 o 
   9   1   4      685.84      694.44    134.99 o 
  10   1   4      100.41       92.71     41.82 o 
  11   1   4       31.31       42.81     45.95 o 
  12   1   4      540.05      646.38    158.85 o 
  13   1   4      127.68      271.14    104.97 o 
  14   1   4        2.29      -27.38     76.28 o 
 -15   2   4       80.21       61.93     85.35 o 
 -14   2   4       48.92      -39.09     66.32 o 
 -13   2   4      124.82      206.28     97.21 o 
 -12   2   4      105.99       33.28    108.19 o 
 -11   2   4     1693.81     1904.84    170.49 o 
 -10   2   4      557.24      509.71    125.10 o 
  -9   2   4      785.80      770.28     56.36 o 
  -8   2   4      803.16      958.39     56.22 o 
  -7   2   4     2357.99     2143.07     74.69 o 
  -6   2   4      387.32      356.22     38.99 o 
  -5   2   4     1288.41     1429.77     87.21 o 
  -4   2   4     3803.43     3637.81    125.38 o 
  -3   2   4      121.42      139.49     17.15 o 
  -2   2   4     1061.53     1084.03     79.17 o 
  -1   2   4      133.99      134.81     23.66 o 
   0   2   4       10.21       29.09     14.46 o 
   1   2   4     4799.33     4887.71    124.62 o 
   2   2   4      394.88      309.85     37.92 o 
   3   2   4      864.09     1090.20    101.97 o 
   4   2   4     1493.04     1189.45     79.42 o 
   5   2   4      266.39      338.83     42.04 o 
   6   2   4       50.41       26.91     18.09 o 
   7   2   4       64.32       61.53     27.37 o 
   8   2   4     1075.31     1213.67     97.58 o 
   9   2   4       22.33      162.37     63.10 o 
  10   2   4       58.30       40.29     41.67 o 
  11   2   4       10.93       77.74     72.62 o 
  12   2   4       67.58       45.68     81.55 o 
  13   2   4       79.13       77.45     89.31 o 
 -15   3   4      161.90      259.58    115.22 o 
 -14   3   4       15.39       23.86     63.10 o 
 -13   3   4      390.78      340.83    114.63 o 
 -12   3   4       80.89      106.57     46.12 o 
 -11   3   4      649.05      668.75     99.82 o 
 -10   3   4        1.02      -17.23     26.40 o 
  -9   3   4     2190.14     2199.91    131.54 o 
  -8   3   4       16.93       29.58     29.27 o 
  -7   3   4      946.58      902.19     77.62 o 
  -6   3   4        0.18      -14.52     21.89 o 
  -5   3   4     2420.38     2235.47    169.02 o 
  -4   3   4     1193.93      977.07     86.16 o 
  -3   3   4      150.03      119.43     17.06 o 
  -2   3   4     1176.88      940.16     41.94 o 
  -1   3   4      416.65      314.56     36.11 o 
   0   3   4     1431.06     1194.51     65.32 o 
   1   3   4     2622.38     2914.20    106.11 o 
   2   3   4        4.15       57.66     23.82 o 
   3   3   4      330.64      297.69     47.21 o 
   4   3   4     1734.23     1586.85     88.73 o 
   5   3   4     3094.03     3008.74    126.34 o 
   6   3   4      870.22      819.43    116.54 o 
   7   3   4        2.08       19.42     18.28 o 
   8   3   4      159.07      212.53    138.65 o 
   9   3   4     2888.90     3852.79    296.47 o 
  10   3   4      262.23      307.74    119.03 o 
  11   3   4        1.15      -15.23     65.59 o 
  12   3   4       11.03      106.44     78.77 o 
  13   3   4      390.62      558.24    153.87 o 
 -15   4   4       20.73       -3.07     75.69 o 
 -14   4   4      106.82      143.04     89.16 o 
 -13   4   4       95.66      161.34     86.23 o 
 -12   4   4      437.05      493.92     86.54 o 
 -11   4   4       26.46       57.80     42.38 o 
 -10   4   4      107.58      134.57     45.43 o 
  -9   4   4       69.63       98.08     38.70 o 
  -8   4   4     2223.84     2190.29    129.10 o 
  -7   4   4     2159.55     2133.43    120.57 o 
  -6   4   4       65.73       61.06     26.12 o 
  -5   4   4       45.21       32.24     22.60 o 
  -4   4   4     3014.76     3164.90    128.31 o 
  -3   4   4      756.78      735.71     43.35 o 
  -2   4   4     2901.91     3191.42    117.75 o 
  -1   4   4      251.81      225.03     38.22 o 
   0   4   4      222.96      251.17     46.39 o 
   1   4   4     2482.58     2372.16    105.07 o 
   2   4   4      673.00      913.02     69.02 o 
   3   4   4       36.37       18.20     19.09 o 
   4   4   4      443.67      407.18     54.38 o 
   5   4   4      491.20      491.28     61.02 o 
   6   4   4      188.05      199.36     34.38 o 
   7   4   4     1221.09     1332.14     76.20 o 
   8   4   4      115.62       26.94     67.64 o 
   9   4   4        9.20      -39.97     51.39 o 
  10   4   4        4.19      -19.91     60.47 o 
  11   4   4        9.08       50.95     60.90 o 
  12   4   4       49.97       33.23     61.20 o 
  13   4   4       18.15      -76.13     76.13 o 
 -15   5   4        0.16        3.07     76.86 o 
 -14   5   4      133.23      256.79    116.54 o 
 -13   5   4        2.34       18.59     61.64 o 
 -12   5   4      298.54      342.73     78.16 o 
 -11   5   4      131.43       58.16     88.50 o 
 -10   5   4      668.44      727.12    175.54 o 
  -9   5   4      282.33      243.41     61.74 o 
  -8   5   4      342.36      293.06     61.29 o 
  -7   5   4     1639.17     1476.77    106.85 o 
  -6   5   4       35.14      -17.96     19.81 o 
  -5   5   4       28.68       40.90     40.26 o 
  -4   5   4      682.28      603.99     60.51 o 
  -3   5   4     1143.95     1128.13     50.02 o 
  -2   5   4      368.83      319.30     34.05 o 
  -1   5   4      455.97      307.25     52.41 o 
   0   5   4     1099.61     1125.24     96.99 o 
   1   5   4        3.78       -2.08     17.30 o 
   2   5   4     1482.20     1368.99     88.98 o 
   3   5   4     1897.06     1968.73    115.59 o 
   4   5   4      105.61       32.23     26.73 o 
   5   5   4       12.40       13.23     24.24 o 
   6   5   4     1132.46     1065.47    180.08 o 
   7   5   4      710.29      709.93     63.58 o 
   8   5   4        3.97      122.39     79.50 o 
   9   5   4       64.47       24.89     59.73 o 
  10   5   4      447.27      500.85    145.23 o 
  11   5   4      211.56        0.88     68.22 o 
  12   5   4       10.91      -42.90     68.37 o 
 -15   6   4      159.43      144.06    100.29 o 
 -14   6   4       23.58      -26.06     79.06 o 
 -13   6   4        4.07       13.91     68.22 o 
 -12   6   4       86.74      170.25     57.69 o 
 -11   6   4      833.42      643.15    109.51 o 
 -10   6   4      901.99      909.25     98.72 o 
  -9   6   4       52.05       49.27     35.12 o 
  -8   6   4      327.47      260.05     62.25 o 
  -7   6   4     1005.87      964.71     90.10 o 
  -6   6   4      529.79      580.84     74.06 o 
  -5   6   4        7.07       43.05     24.67 o 
  -4   6   4       15.30      -18.26     18.36 o 
  -3   6   4      557.13      643.58     67.34 o 
  -2   6   4      835.59      712.24     46.77 o 
  -1   6   4      104.34      126.05     33.07 o 
   0   6   4      132.72      134.01     33.39 o 
   1   6   4      141.17      135.49     36.66 o 
   2   6   4      965.47      925.79     78.98 o 
   3   6   4      852.72      787.27     76.37 o 
   4   6   4      173.86      157.13     44.68 o 
   5   6   4        5.93        9.53     25.79 o 
   6   6   4       62.47       92.53     33.96 o 
   7   6   4       39.32      -15.81     40.70 o 
   8   6   4       14.77       35.28     46.26 o 
   9   6   4       27.16       14.35     59.15 o 
  10   6   4       14.15       49.92     55.63 o 
  11   6   4       10.16      120.49     77.30 o 
  12   6   4       28.60       32.94     84.62 o 
 -14   7   4       24.05      -15.52     79.06 o 
 -13   7   4        2.94      -29.57     60.90 o 
 -12   7   4        2.78       23.07     45.69 o 
 -11   7   4      253.57      322.11     76.68 o 
 -10   7   4      655.10      614.07    162.66 o 
  -9   7   4      251.33      294.67     67.50 o 
  -8   7   4       39.26       61.25     38.14 o 
  -7   7   4      468.20      526.10     83.85 o 
  -6   7   4       41.61       51.15     42.97 o 
  -5   7   4      533.46      385.60     72.69 o 
  -4   7   4      603.39      655.52     72.21 o 
  -3   7   4      894.64      972.64     55.70 o 
  -2   7   4     2557.39     2853.24    104.45 o 
  -1   7   4       72.11       57.97     39.38 o 
   0   7   4     1604.97     1659.41    204.31 o 
   1   7   4      366.40      383.40     68.30 o 
   2   7   4      559.94      536.09    124.66 o 
   3   7   4     1930.69     2191.22    132.04 o 
   4   7   4      797.61      754.14     91.65 o 
   5   7   4      127.36      146.01     56.44 o 
   6   7   4      107.43      154.10     49.32 o 
   7   7   4      807.76      891.14    102.32 o 
   8   7   4      377.53      396.17    119.91 o 
   9   7   4       72.03      217.41     94.43 o 
  10   7   4       19.45       18.59     53.73 o 
  11   7   4        4.45       78.62     81.69 o 
 -14   8   4      165.34       28.55     80.67 o 
 -13   8   4        6.17      -14.64     75.69 o 
 -12   8   4       31.52      -13.41     47.98 o 
 -11   8   4        6.13        4.14     39.63 o 
 -10   8   4      376.70      324.12     84.33 o 
  -9   8   4       49.45       62.50     53.36 o 
  -8   8   4      724.09      869.15     96.83 o 
  -7   8   4        1.67      -11.81     68.88 o 
  -6   8   4       55.63       64.61     33.83 o 
  -5   8   4      254.04      157.54     47.88 o 
  -4   8   4       73.45      118.08     69.03 o 
  -3   8   4       18.48       12.70     19.03 o 
  -2   8   4      481.27      510.51     47.37 o 
  -1   8   4     2002.03     2051.91    216.31 o 
   0   8   4       67.98       43.79     35.12 o 
   1   8   4       28.70       35.15     29.89 o 
   2   8   4       31.74       47.57     36.43 o 
   3   8   4       25.70       54.94     35.72 o 
   4   8   4       12.46       10.90     30.18 o 
   5   8   4       89.02       64.84     42.09 o 
   6   8   4       95.59      152.08     76.72 o 
   7   8   4        2.10      -28.50     34.31 o 
   8   8   4        2.74       76.13     62.22 o 
   9   8   4        5.69       98.38     83.01 o 
  10   8   4       10.31      -18.15     68.81 o 
 -13   9   4       22.42      -69.40     69.40 o 
 -12   9   4        0.79      -45.14     47.65 o 
 -11   9   4       23.62       22.98     51.71 o 
 -10   9   4      160.59      192.38     63.50 o 
  -9   9   4       15.09      -34.86     34.86 o 
  -8   9   4     1025.42     1044.25    116.83 o 
  -7   9   4        4.33      -31.31     31.31 o 
  -6   9   4      191.04      232.98     59.24 o 
  -5   9   4      127.53      116.10     41.42 o 
  -4   9   4     2052.85     2311.15    134.77 o 
  -3   9   4      607.75      517.45     76.00 o 
  -2   9   4      170.76      197.03     59.15 o 
  -1   9   4      209.40      210.35     78.99 o 
   0   9   4      617.27      568.46     83.18 o 
   1   9   4       39.49       34.32     31.80 o 
   2   9   4      370.47      521.96    122.39 o 
   3   9   4        2.39       17.36     31.62 o 
   4   9   4      399.78      561.49     91.60 o 
   5   9   4      151.86      177.02     64.93 o 
   6   9   4       44.58       82.31     45.03 o 
   7   9   4       41.78       15.82     39.34 o 
   8   9   4      201.97      241.13     97.21 o 
   9   9   4        2.88      -59.88     59.88 o 
 -13  10   4      122.69      -37.33     88.14 o 
 -12  10   4      325.06      161.57    132.35 o 
 -11  10   4       15.39       19.42     51.23 o 
 -10  10   4        1.11      -19.00     46.37 o 
  -9  10   4       38.47      102.69     72.69 o 
  -8  10   4       58.95       71.18     52.86 o 
  -7  10   4      169.83      189.87     62.97 o 
  -6  10   4       48.57       22.63     35.64 o 
  -5  10   4       17.35       23.29     33.67 o 
  -4  10   4      535.34      466.07     76.03 o 
  -3  10   4      150.26      228.54    100.73 o 
  -2  10   4        0.00       20.64     47.44 o 
  -1  10   4       96.75      109.91     41.56 o 
   0  10   4        0.51       23.31     34.91 o 
   1  10   4      208.33      258.78     93.63 o 
   2  10   4       54.11       34.90     53.07 o 
   3  10   4       19.03       20.86     33.53 o 
   4  10   4        0.10      -42.16     42.16 o 
   5  10   4       58.17       66.23     77.01 o 
   6  10   4        6.93      -28.47     37.95 o 
   7  10   4       19.73       24.60     65.88 o 
   8  10   4      149.93      406.57    126.64 o 
   9  10   4       25.42      187.54    103.36 o 
 -12  11   4        0.78      -80.23     80.23 o 
 -11  11   4      170.96      194.51     71.06 o 
 -10  11   4       17.67       92.78     56.33 o 
  -9  11   4      169.91      260.50     62.99 o 
  -8  11   4      131.43       90.21     51.75 o 
  -7  11   4      180.13      199.05     60.36 o 
  -6  11   4        1.31      -11.93     45.24 o 
  -5  11   4      461.83      668.19    162.51 o 
  -4  11   4        4.44        2.93     56.51 o 
  -3  11   4     1140.74     1486.01    194.43 o 
  -2  11   4       55.30      136.30     64.27 o 
  -1  11   4      261.49      251.23    102.04 o 
   0  11   4      122.01      199.93    106.07 o 
   1  11   4      984.15     1068.87    173.56 o 
   2  11   4        0.24      -16.21     34.41 o 
   3  11   4       39.96       45.34     43.55 o 
   4  11   4      118.07       94.80     47.21 o 
   5  11   4      237.20      166.43    140.62 o 
   6  11   4        1.42      -24.32     65.74 o 
   7  11   4       28.60       94.28     81.99 o 
 -11  12   4      199.31      249.25     85.33 o 
 -10  12   4        1.85       65.71     58.24 o 
  -9  12   4        3.93      -44.97     44.97 o 
  -8  12   4       14.46        8.04     69.84 o 
  -7  12   4      152.37      120.20     96.77 o 
  -6  12   4       11.38       36.89     64.71 o 
  -5  12   4      113.20      236.00     97.21 o 
  -4  12   4       89.23      102.19     71.88 o 
  -3  12   4      234.06      265.58     97.80 o 
  -2  12   4       53.08        9.52     54.61 o 
  -1  12   4       22.95       12.59     50.95 o 
   0  12   4       32.58       41.29     57.98 o 
   1  12   4        4.18        6.94     43.37 o 
   2  12   4       34.58       23.23     42.27 o 
   3  12   4        3.60       -8.01     45.45 o 
   4  12   4        4.19      -32.38     87.92 o 
   5  12   4       77.04      145.54     60.37 o 
   6  12   4        5.13      -47.20     47.20 o 
  -9  13   4        2.58      200.57     98.68 o 
  -8  13   4       59.04      203.36    102.19 o 
  -7  13   4       17.77      -32.94     65.59 o 
  -6  13   4      145.01      191.64    100.87 o 
  -5  13   4       98.28      101.60     93.85 o 
  -4  13   4       72.45      113.90     78.33 o 
  -3  13   4        1.84       66.47     73.35 o 
  -2  13   4      143.86        5.27     69.25 o 
  -1  13   4        0.42      110.68     76.28 o 
   0  13   4        1.65        9.08     60.76 o 
   1  13   4       64.72       -2.49     67.35 o 
   2  13   4      127.02       63.10     60.76 o 
   3  13   4       18.53       44.70     89.53 o 
   4  13   4       14.40       12.50     54.65 o 
   5  13   4      156.36      356.85     85.67 o 
  -7  14   4        0.76       18.15     75.69 o 
  -6  14   4        0.09      -73.50     73.50 o 
  -5  14   4        3.72      135.13     97.94 o 
  -4  14   4      232.25      407.15    139.38 o 
  -3  14   4      279.11      127.37     90.48 o 
  -2  14   4       15.58       44.95     74.96 o 
  -1  14   4        0.17       22.25     64.56 o 
   0  14   4       39.02      -47.58     68.66 o 
   1  14   4      104.68      -34.70     60.76 o 
   2  14   4        1.87       33.09     79.35 o 
  -3  15   4       38.06      146.40     90.48 o 
  -2  15   4      153.88      -43.19     61.78 o 
  -2 -17   5       33.27       44.51     77.16 o 
  -1 -17   5        4.11      -67.93     67.93 o 
   0 -17   5        2.60      -74.96     74.96 o 
   1 -17   5       60.06      -85.94     85.94 o 
   2 -17   5        0.13       54.90     88.72 o 
   3 -17   5        1.89      -34.41     88.14 o 
   4 -17   5       11.93        4.83     81.40 o 
  -5 -16   5       38.52       -2.31     53.31 o 
  -4 -16   5       73.39       84.68     74.96 o 
  -3 -16   5       42.81      -32.36     66.47 o 
  -2 -16   5       26.06       10.39     61.64 o 
  -1 -16   5       51.72       11.42     74.08 o 
   0 -16   5       15.19       -5.86     76.72 o 
   1 -16   5        8.52       25.33     74.52 o 
   2 -16   5       28.19      107.46     95.16 o 
   3 -16   5      187.53      238.05     96.63 o 
   4 -16   5       40.76       30.74     70.86 o 
   5 -16   5       66.89      232.64    102.78 o 
   6 -16   5       11.15      -28.70     78.18 o 
  -7 -15   5       67.14       57.21     59.07 o 
  -6 -15   5        6.10      -45.89     78.99 o 
  -5 -15   5      189.29       89.34     58.42 o 
  -4 -15   5       42.89       51.89     48.54 o 
  -3 -15   5        4.90       -8.93     57.68 o 
  -2 -15   5       14.49       60.76     68.66 o 
  -1 -15   5      139.39      195.74     94.28 o 
   0 -15   5        2.08      140.40     69.98 o 
   1 -15   5       10.91       29.43     59.00 o 
   2 -15   5       35.82       -7.47     68.52 o 
   3 -15   5        5.84       -8.78     68.52 o 
   4 -15   5       19.75       -8.78     68.37 o 
   5 -15   5        2.73       -4.25     76.57 o 
   6 -15   5      126.02      132.20     86.96 o 
   8 -15   5        8.93      -73.20     73.20 o 
  -8 -14   5      111.57      153.17     54.96 o 
  -7 -14   5      233.38      289.17     64.63 o 
  -6 -14   5        2.49       84.44     42.92 o 
  -5 -14   5       25.46       53.32     48.09 o 
  -3 -14   5      166.10      220.49     97.07 o 
  -2 -14   5      366.00      359.42    132.50 o 
  -1 -14   5       15.72      -54.32     54.32 o 
   0 -14   5      148.10      209.80     89.60 o 
   1 -14   5        8.77       25.33     50.36 o 
   2 -14   5      318.95      368.06    124.88 o 
   3 -14   5       60.77       19.47     53.29 o 
   4 -14   5      192.41      249.18     95.46 o 
   5 -14   5       11.13      171.29     83.45 o 
   6 -14   5       59.88       61.77     50.49 o 
   7 -14   5        0.25       51.97     66.76 o 
   8 -14   5      199.74      376.41    114.93 o 
   9 -14   5      157.61      144.94     92.97 o 
  -9 -13   5       65.88       84.80     65.97 o 
  -8 -13   5       14.17       24.73     39.78 o 
  -7 -13   5       16.91       13.31     36.41 o 
  -6 -13   5        0.58       19.95     45.15 o 
  -5 -13   5        4.32       38.74     33.12 o 
  -3 -13   5       74.74      128.40     73.35 o 
  -2 -13   5      145.74       23.86     60.47 o 
  -1 -13   5      227.02      345.22    109.36 o 
   0 -13   5        0.93      -46.70     46.70 o 
   1 -13   5       11.85      -40.41     47.44 o 
   2 -13   5       21.85       45.53     48.02 o 
   3 -13   5      197.99      121.66     74.96 o 
   4 -13   5       59.07       33.10     39.11 o 
   5 -13   5      155.62      108.65     52.11 o 
   6 -13   5      137.48      179.27     59.57 o 
   7 -13   5      360.12      376.70    122.69 o 
   8 -13   5       17.56      -41.29     60.47 o 
   9 -13   5        3.90       36.60     76.28 o 
  10 -13   5       11.09      -75.40     75.40 o 
 -10 -12   5       35.05      -20.79     50.40 o 
  -9 -12   5      119.26      153.22     60.35 o 
  -8 -12   5      161.87      140.72     46.14 o 
  -7 -12   5       70.18      118.06     43.57 o 
  -6 -12   5        2.64       24.15     36.99 o 
  -5 -12   5      330.27      217.68     50.40 o 
  -3 -12   5      214.77      219.31     87.55 o 
  -2 -12   5       71.75       27.52     55.19 o 
  -1 -12   5      576.42      728.07    151.82 o 
   0 -12   5      581.31      779.75    154.90 o 
   1 -12   5      799.98      784.73    156.36 o 
   2 -12   5       75.56      118.66     65.08 o 
   3 -12   5     1990.68     2309.57    136.64 o 
   4 -12   5     1096.07     1251.97    155.99 o 
   5 -12   5       46.88       34.45     35.20 o 
   6 -12   5       35.93      120.52     47.29 o 
   7 -12   5      992.92     1124.68    109.66 o 
   8 -12   5       10.42      -24.30     58.42 o 
   9 -12   5        4.85      -61.34     61.34 o 
  10 -12   5       20.53       22.40     64.13 o 
  11 -12   5       40.18       28.84     80.38 o 
 -11 -11   5        9.03       15.69     56.54 o 
 -10 -11   5       28.08      -11.01     62.44 o 
  -9 -11   5        4.78      -18.82     42.12 o 
  -8 -11   5       58.40      120.56     41.19 o 
  -7 -11   5      164.54      161.42     43.14 o 
  -6 -11   5       21.01        9.60     26.89 o 
  -5 -11   5        7.05       35.82     39.56 o 
  -4 -11   5       21.79       19.18     50.80 o 
  -3 -11   5      212.72      139.67     65.15 o 
  -2 -11   5        7.94       39.24     44.07 o 
  -1 -11   5     1460.67     1369.62    162.80 o 
   0 -11   5      178.96      149.77     66.32 o 
   1 -11   5      193.46      131.73    102.41 o 
   2 -11   5        1.43      -12.59     23.24 o 
   3 -11   5       12.31        4.80     24.55 o 
   4 -11   5      324.11      358.21     68.74 o 
   5 -11   5      231.27      338.68     52.54 o 
   6 -11   5        0.45      -17.82     33.38 o 
   7 -11   5      174.65      259.44    110.90 o 
   8 -11   5      875.33     1219.41    181.25 o 
   9 -11   5      178.36      233.37    120.05 o 
  10 -11   5        2.80       49.34     77.45 o 
  11 -11   5      103.16       22.55     74.96 o 
  12 -11   5      139.01      -36.31     75.25 o 
 -12 -10   5        9.48      -12.86     80.16 o 
 -11 -10   5       92.57       80.81     54.13 o 
 -10 -10   5       98.99      128.39     77.37 o 
  -9 -10   5       34.85        8.25     36.82 o 
  -8 -10   5     1005.56     1051.23    146.92 o 
  -7 -10   5      185.58      201.46     49.29 o 
  -6 -10   5        0.91      -17.92     21.78 o 
  -5 -10   5      161.22      135.91     36.38 o 
  -4 -10   5     3465.23     3484.01    142.98 o 
  -3 -10   5      377.92      320.92     92.67 o 
  -2 -10   5      228.33      246.69     81.40 o 
  -1 -10   5       11.94       27.52     44.80 o 
   0 -10   5     3626.54     4352.17    268.07 o 
   1 -10   5       42.67       64.13     49.63 o 
   2 -10   5      296.65      180.08     66.03 o 
   3 -10   5        9.72      -10.83     34.55 o 
   4 -10   5     1665.04     1855.04    115.97 o 
   5 -10   5       77.73       44.94     27.19 o 
   6 -10   5        1.18        2.14     22.11 o 
   7 -10   5      572.40      589.21    150.87 o 
   8 -10   5     2179.29     2495.91    233.22 o 
   9 -10   5      132.06      158.56     84.18 o 
  10 -10   5       65.32       77.59     78.03 o 
  11 -10   5       54.00       56.95     67.20 o 
  12 -10   5      102.76        2.49     64.71 o 
 -13  -9   5       27.02      -29.13     70.42 o 
 -12  -9   5        0.79       89.59     65.52 o 
 -11  -9   5       49.19       14.88     83.38 o 
 -10  -9   5        6.20       -5.99     43.16 o 
  -9  -9   5        0.16       11.16     37.77 o 
  -8  -9   5       70.98       76.80     42.33 o 
  -7  -9   5       47.84       16.20     28.49 o 
  -6  -9   5        1.05        1.03     26.36 o 
  -5  -9   5     1780.43     2028.48    107.01 o 
  -4  -9   5       34.88       59.75     25.46 o 
  -3  -9   5       88.40       66.61     37.92 o 
  -2  -9   5      217.37       98.97     52.85 o 
  -1  -9   5     2357.45     2530.31    195.01 o 
   0  -9   5        0.39      -21.52     27.52 o 
   1  -9   5     1208.29     1159.09    127.37 o 
   2  -9   5      404.15      589.28     94.87 o 
   3  -9   5     2175.43     2066.80    164.27 o 
   4  -9   5        3.33       23.04     44.87 o 
   5  -9   5     1555.84     1724.31     86.51 o 
   6  -9   5      728.07      820.05     62.92 o 
   7  -9   5      801.51      754.68     91.14 o 
   8  -9   5       49.15      125.32     71.01 o 
   9  -9   5     2152.47     2050.25    221.51 o 
  10  -9   5      405.80      530.42    139.82 o 
  11  -9   5        4.84       10.69     59.44 o 
  13  -9   5      223.29      250.35    109.95 o 
 -13  -8   5        2.29      -71.01     71.01 o 
 -12  -8   5      113.03      117.06     57.20 o 
 -11  -8   5       82.04      160.92     59.41 o 
 -10  -8   5       34.72        6.62     48.90 o 
  -9  -8   5      549.60      485.49     85.47 o 
  -8  -8   5      624.94      720.94    123.20 o 
  -7  -8   5      775.38      851.35     92.12 o 
  -6  -8   5      411.97      326.98     54.99 o 
  -5  -8   5      180.53      191.29     41.02 o 
  -4  -8   5     1014.55      831.63     65.77 o 
  -3  -8   5      450.23      341.41     48.04 o 
  -2  -8   5      186.12      171.88     65.74 o 
  -1  -8   5       42.15        9.81     34.26 o 
   0  -8   5        7.93        8.49     31.92 o 
   1  -8   5     3723.06     3782.81    212.73 o 
   2  -8   5      146.62      142.89     53.14 o 
   3  -8   5      174.78      174.22     56.95 o 
   4  -8   5        1.91       53.78     24.94 o 
   5  -8   5     1671.39     1962.60    103.09 o 
   6  -8   5       44.99       43.94     24.08 o 
   7  -8   5      431.23      555.11     72.56 o 
   8  -8   5      254.02      224.57     56.51 o 
   9  -8   5       58.12       10.39     46.70 o 
  10  -8   5       30.50       19.33     70.57 o 
  11  -8   5       98.71       88.28     73.20 o 
  12  -8   5        2.30       42.90     67.79 o 
  13  -8   5        0.64       61.78     89.75 o 
 -14  -7   5      139.28      389.88    127.37 o 
 -13  -7   5        0.11       18.30     79.64 o 
 -12  -7   5        7.63       72.11     65.66 o 
 -11  -7   5       24.55       50.63     46.21 o 
 -10  -7   5      285.54      269.07     70.81 o 
  -9  -7   5     1208.44     1222.66    182.42 o 
  -8  -7   5     1032.94      927.16    207.02 o 
  -7  -7   5     1179.80     1278.08    105.98 o 
  -6  -7   5        1.78       24.09     28.33 o 
  -5  -7   5      671.04      615.85     56.75 o 
  -4  -7   5      443.11      415.51     52.78 o 
  -3  -7   5     2804.69     3030.79    123.76 o 
  -1  -7   5     2173.22     2020.39    149.63 o 
   0  -7   5     5413.39     6324.83    260.75 o 
   1  -7   5     2575.47     3350.77    184.18 o 
   2  -7   5       95.63       47.58     32.50 o 
   3  -7   5      700.08      575.96     76.42 o 
   4  -7   5     2938.76     2852.91    115.69 o 
   5  -7   5      312.87      285.80    101.53 o 
   6  -7   5      539.91      592.99     74.45 o 
   7  -7   5     6458.50     7529.74    229.95 o 
   8  -7   5      230.53      212.03     50.74 o 
   9  -7   5        4.24      -18.56     28.89 o 
  10  -7   5      255.89      380.65    119.76 o 
  11  -7   5      321.20      309.79    117.86 o 
  12  -7   5        1.74       51.68     63.25 o 
  13  -7   5        8.09      -56.51     56.51 o 
 -14  -6   5      137.83       69.84     76.72 o 
 -13  -6   5        5.91       39.53     64.27 o 
 -12  -6   5       76.50       85.06     56.42 o 
 -11  -6   5      221.58      200.58     82.50 o 
 -10  -6   5     2308.64     2801.47    198.89 o 
  -9  -6   5        3.40       19.18     63.54 o 
  -8  -6   5      419.19      493.05     81.62 o 
  -7  -6   5      244.71      195.42     49.24 o 
  -6  -6   5     1328.29     1194.20     93.04 o 
  -5  -6   5       32.59       44.11     25.31 o 
  -4  -6   5       21.40       27.11     18.36 o 
  -3  -6   5      495.00      474.55     42.30 o 
  -2  -6   5     1407.29      854.28     64.76 o 
  -1  -6   5      111.92      113.02     42.46 o 
   0  -6   5     2016.15     1529.64    116.98 o 
   1  -6   5      165.62      126.20     43.78 o 
   2  -6   5    12393.90    12703.10    318.14 o 
   3  -6   5       10.25        4.41     15.72 o 
   4  -6   5      477.06      494.45     47.46 o 
   5  -6   5       37.93       40.99     21.30 o 
   6  -6   5      573.16      602.12     51.74 o 
   7  -6   5      827.93      885.78    117.20 o 
   8  -6   5      880.83      892.90     84.48 o 
   9  -6   5      808.98      885.94    200.72 o 
  10  -6   5       91.84      124.51     72.98 o 
  11  -6   5      153.28      139.96     78.62 o 
  12  -6   5       13.48      166.17     79.64 o 
  13  -6   5       30.36       96.77     76.42 o 
  14  -6   5       26.04       81.84     89.45 o 
 -15  -5   5       37.48      -70.86     86.67 o 
 -14  -5   5        0.15       17.42     71.74 o 
 -13  -5   5        0.51        6.44     64.13 o 
 -12  -5   5       27.65       23.28     44.01 o 
 -11  -5   5      469.15      560.53     90.63 o 
 -10  -5   5       36.91       47.56     33.75 o 
  -9  -5   5      271.03      232.93     58.52 o 
  -8  -5   5     1224.56     1273.11     78.23 o 
  -7  -5   5     1612.90     1520.38    105.32 o 
  -6  -5   5      456.25      319.11     56.34 o 
  -5  -5   5     1176.66     1253.41    102.56 o 
  -4  -5   5     5268.24     4989.90    224.44 o 
  -3  -5   5       36.54        6.37     16.25 o 
  -2  -5   5        8.77       35.38     19.68 o 
  -1  -5   5      233.24      250.41     38.47 o 
   1  -5   5     3946.92     3479.16    150.80 o 
   2  -5   5     3936.77     4527.13    165.88 o 
   3  -5   5      177.12      163.84     30.58 o 
   4  -5   5     2071.79     1896.60    135.94 o 
   5  -5   5     1523.86     1449.48     68.36 o 
   6  -5   5     1596.94     1545.26     69.15 o 
   7  -5   5     1094.03      835.09    101.90 o 
   8  -5   5       18.80       47.16     49.12 o 
   9  -5   5      221.95      183.43     53.29 o 
  10  -5   5      655.45      678.36     96.41 o 
  11  -5   5       47.24       57.58    103.65 o 
  12  -5   5      121.79       89.89     73.93 o 
  13  -5   5       46.53      175.83     86.09 o 
  14  -5   5      134.29      263.38    114.20 o 
 -14  -4   5      138.19      125.76     93.41 o 
 -13  -4   5      185.51      316.82    107.17 o 
 -12  -4   5        8.35       22.34     42.15 o 
 -11  -4   5      137.73      164.15     40.68 o 
 -10  -4   5     4356.10     4598.41    197.90 o 
  -9  -4   5       43.30       93.57     32.06 o 
  -8  -4   5      455.88      343.06     50.25 o 
  -7  -4   5      220.41      261.04     40.57 o 
  -6  -4   5      840.49      705.53     52.55 o 
  -5  -4   5     5334.66     5279.95    167.47 o 
  -4  -4   5     1101.69     1227.65     76.93 o 
  -3  -4   5      197.03      209.65     55.78 o 
  -2  -4   5      199.38      171.88     45.68 o 
  -1  -4   5     7137.71     6186.63    140.01 o 
   0  -4   5     2233.42     1856.59     71.81 o 
   1  -4   5      479.97      413.64     32.16 o 
   2  -4   5     1559.77     1574.21     50.91 o 
   3  -4   5      558.74      527.35     68.37 o 
   4  -4   5      102.50      113.00     21.73 o 
   5  -4   5      155.99      154.02     27.67 o 
   6  -4   5       24.67        6.44     22.40 o 
   7  -4   5       27.90       61.05     42.31 o 
   8  -4   5      296.57      380.90     65.80 o 
   9  -4   5      355.26      333.08     69.68 o 
  10  -4   5       20.10       11.25     34.92 o 
  11  -4   5       54.12       66.48     51.10 o 
  12  -4   5      324.72      574.32    148.89 o 
  13  -4   5       72.40       82.43     75.84 o 
  14  -4   5        5.18       54.90     79.64 o 
 -14  -3   5       12.19       22.69     67.79 o 
 -13  -3   5        0.01       45.01     47.66 o 
 -12  -3   5        0.59       -5.36     45.15 o 
 -11  -3   5       86.39       69.66     31.43 o 
 -10  -3   5      450.62      413.16     60.90 o 
  -9  -3   5      334.39      335.30     50.17 o 
  -8  -3   5       17.25       51.28     26.05 o 
  -7  -3   5      227.09      214.51     37.31 o 
  -6  -3   5     3358.38     3124.71    125.68 o 
  -5  -3   5       97.96       91.14     25.41 o 
  -4  -3   5     2994.01     3259.22    116.66 o 
  -3  -3   5     2030.98     1699.32    116.83 o 
  -2  -3   5      688.11      634.52     69.69 o 
  -1  -3   5      551.86      316.97     47.44 o 
   0  -3   5     2083.14     1894.92     96.77 o 
   1  -3   5      908.61     1300.66     57.60 o 
   2  -3   5     3969.14     3247.53     84.03 o 
   3  -3   5     5718.94     6041.12    102.26 o 
   4  -3   5     3915.26     3874.89    188.57 o 
   5  -3   5      310.11      266.31     64.71 o 
   6  -3   5     1688.86     1676.04    138.35 o 
   7  -3   5     1794.22     1584.25    145.97 o 
   8  -3   5       85.26       87.69     37.21 o 
   9  -3   5      359.35      389.76     71.33 o 
  10  -3   5      882.81      840.29    100.14 o 
  11  -3   5     1440.65     1540.77    255.18 o 
  12  -3   5        5.04       29.78     45.33 o 
  13  -3   5       17.75       83.50     58.34 o 
  14  -3   5       27.49        5.86     73.50 o 
 -15  -2   5        9.27       68.66     99.26 o 
 -14  -2   5        2.08      -56.95     56.95 o 
 -13  -2   5      850.14     1032.24    110.04 o 
 -12  -2   5      689.29      788.86     80.96 o 
 -11  -2   5      340.21      348.16     59.04 o 
 -10  -2   5       93.53       91.76     31.80 o 
  -9  -2   5     3016.70     3130.08    118.92 o 
  -8  -2   5     3447.54     4094.15    128.41 o 
  -7  -2   5      189.68       99.65     36.43 o 
  -6  -2   5      148.94      133.99     27.26 o 
  -5  -2   5     3419.22     3278.72     96.66 o 
  -4  -2   5        1.13       -2.15     12.94 o 
  -3  -2   5     1170.73      900.24     83.01 o 
  -2  -2   5     8168.00     8440.82    232.93 o 
  -1  -2   5     6488.24     6321.46    184.47 o 
   0  -2   5      395.58      300.41     31.33 o 
   1  -2   5        9.63       71.70     19.11 o 
   2  -2   5     2973.26     3492.72     76.87 o 
   3  -2   5       12.16       16.84     21.08 o 
   4  -2   5     3631.26     3576.23    186.96 o 
   5  -2   5     1131.64      947.09    104.09 o 
   6  -2   5      242.22      146.40     58.27 o 
   7  -2   5        9.44       25.91     32.79 o 
   8  -2   5      573.72      487.15     77.15 o 
   9  -2   5      308.03      256.62     56.28 o 
  10  -2   5      584.83      658.37     94.25 o 
  11  -2   5      104.22      140.97     49.58 o 
  12  -2   5      153.76      268.80     68.71 o 
  13  -2   5      105.81      113.54     57.45 o 
  14  -2   5       20.26       80.33     59.02 o 
 -15  -1   5       20.61      134.40    104.97 o 
 -14  -1   5        0.01       66.76     77.59 o 
 -13  -1   5      194.99      264.85    102.78 o 
 -12  -1   5      204.14      245.33     50.16 o 
 -11  -1   5      152.44      215.93     44.56 o 
 -10  -1   5      369.00      262.32     46.75 o 
  -9  -1   5      548.78      437.37     73.07 o 
  -8  -1   5      736.42      767.06     55.76 o 
  -7  -1   5      424.52      353.42     41.03 o 
  -6  -1   5      101.31      204.79     31.36 o 
  -5  -1   5    12206.72    12336.40    179.98 o 
  -4  -1   5      597.65      556.52     49.99 o 
  -3  -1   5       97.82       76.72     32.06 o 
  -2  -1   5    11046.99    11321.48    265.43 o 
  -1  -1   5    98610.13   106597.16    938.45 o 
   0  -1   5    46090.29    51067.23    718.33 o 
   1  -1   5     6187.33     6409.75    122.60 o 
   2  -1   5       37.58       13.21     10.36 o 
   3  -1   5     2295.14     2300.46    141.43 o 
   4  -1   5    12024.48    11669.04    346.98 o 
   5  -1   5      104.02      125.91     46.41 o 
   6  -1   5       14.16       -8.93     26.79 o 
   7  -1   5      614.20      469.52    103.51 o 
   8  -1   5     1426.11     1327.42    102.81 o 
   9  -1   5       74.72       56.90     38.76 o 
  10  -1   5       27.59       51.43     39.17 o 
  11  -1   5      240.01      257.61     71.01 o 
  12  -1   5        3.46       20.22     42.04 o 
  13  -1   5        7.72      -49.33     49.33 o 
  14  -1   5       21.50       19.18     85.35 o 
 -16   0   5      110.85      106.29    108.05 o 
 -15   0   5      105.57      305.40    104.09 o 
 -14   0   5      229.50      170.12     99.99 o 
 -13   0   5       13.76       53.00     65.44 o 
 -12   0   5      100.67       -1.12     37.91 o 
 -11   0   5     1999.04     2298.99    109.73 o 
 -10   0   5        0.94      -10.56     21.27 o 
  -9   0   5      324.00      358.78     48.50 o 
  -8   0   5      542.44      506.44     50.02 o 
  -7   0   5      250.77      214.19     33.54 o 
  -6   0   5      150.24      127.26     25.50 o 
  -5   0   5        1.83        5.12     16.81 o 
  -4   0   5      324.74      322.28     46.82 o 
  -3   0   5       12.44       -7.83     11.96 o 
  -2   0   5       14.46       12.03     14.13 o 
  -1   0   5      428.44      424.64     36.85 o 
   0   0   5      945.42      983.45     52.78 o 
   1   0   5       11.41       21.09     12.90 o 
   2   0   5     1217.83     1372.11     96.41 o 
   3   0   5       15.31       -7.34     10.22 o 
   4   0   5        0.20       -4.64     10.46 o 
   5   0   5     2481.17     2241.88    151.53 o 
   6   0   5     1344.58     1240.83     59.51 o 
   7   0   5      502.80      291.64     85.94 o 
   8   0   5      360.30      460.36     72.27 o 
   9   0   5     2204.90     2363.52    144.78 o 
  10   0   5       10.65       -2.92     67.35 o 
  11   0   5       48.02        6.86     36.38 o 
  12   0   5       34.54       61.87     51.41 o 
  13   0   5      211.11      148.60     99.41 o 
  14   0   5      120.63      154.46    117.27 o 
 -16   1   5      120.54      293.25    123.13 o 
 -15   1   5        1.27      -12.44     72.47 o 
 -14   1   5        3.23       -6.73     67.93 o 
 -13   1   5        9.66        3.95     60.03 o 
 -12   1   5     1327.43     1402.11    178.98 o 
 -11   1   5        0.33       13.64     34.21 o 
 -10   1   5       30.67       59.35     37.75 o 
  -9   1   5      150.63      147.29     32.69 o 
  -8   1   5     2300.01     2191.75     86.20 o 
  -7   1   5     1529.89     1675.03     70.40 o 
  -6   1   5      369.55      301.90     53.30 o 
  -5   1   5       41.88       22.53     22.64 o 
  -4   1   5     4340.31     3854.52    131.10 o 
  -3   1   5     2279.60     1742.00     67.10 o 
  -2   1   5      790.22      995.82     80.38 o 
  -1   1   5      418.41      671.07     47.87 o 
   0   1   5     3784.12     3470.29    101.50 o 
   1   1   5       17.61       50.77     17.40 o 
   2   1   5      482.50      655.11     75.76 o 
   3   1   5      285.11      465.85     42.33 o 
   4   1   5      460.19      468.61     40.93 o 
   5   1   5     1943.13     1785.15     80.52 o 
   6   1   5       22.29       67.58     38.07 o 
   7   1   5      186.35      209.36     78.47 o 
   8   1   5        2.83      -10.30     30.50 o 
   9   1   5     1053.40     1133.26    104.20 o 
  10   1   5      118.60      113.48     62.88 o 
  11   1   5        1.06      -16.01     41.87 o 
  12   1   5       21.80       42.75     75.98 o 
  13   1   5       55.29       87.55     69.10 o 
 -15   2   5       15.22       42.75     83.60 o 
 -14   2   5      224.72      118.59     85.50 o 
 -13   2   5       22.91       28.55     62.37 o 
 -12   2   5        7.33       -2.23     35.38 o 
 -11   2   5      156.92       93.37     52.42 o 
 -10   2   5      972.02     1039.84    154.60 o 
  -9   2   5       62.26       27.48     31.77 o 
  -8   2   5      137.92      138.82     27.87 o 
  -7   2   5       23.95       26.44     25.03 o 
  -6   2   5      239.28      169.39     41.29 o 
  -5   2   5      131.83      133.67     38.30 o 
  -4   2   5       38.65       47.50     12.58 o 
  -3   2   5      597.07      475.75     42.94 o 
  -2   2   5      173.21      149.65     26.67 o 
  -1   2   5      210.89      218.22     33.78 o 
   0   2   5     1275.38     1177.91     64.42 o 
   1   2   5     1326.34     1445.10     73.33 o 
   2   2   5     1647.11     1659.24     81.04 o 
   3   2   5      294.53      291.33     39.17 o 
   4   2   5      432.79      573.68     92.02 o 
   5   2   5      119.31       98.80     42.16 o 
   6   2   5     2180.40     2144.95     76.55 o 
   7   2   5      118.30       79.94     54.02 o 
   8   2   5      240.41      203.36     81.77 o 
   9   2   5      370.41      325.65     68.96 o 
  10   2   5      726.08      728.51    169.10 o 
  11   2   5       86.86       25.33     67.93 o 
  12   2   5        4.08       10.83     74.08 o 
  13   2   5      128.58      252.69    118.15 o 
 -15   3   5       99.69       26.50     91.50 o 
 -14   3   5       33.62      104.68     73.35 o 
 -13   3   5      122.31      202.42     59.43 o 
 -12   3   5       93.93       74.59     59.51 o 
 -11   3   5     1541.75     1716.64    129.07 o 
 -10   3   5      117.09       98.92     88.65 o 
  -9   3   5      381.23      507.51     80.28 o 
  -8   3   5        6.10       -8.87     23.29 o 
  -7   3   5     3478.57     3527.66    155.59 o 
  -6   3   5     4261.87     4604.91    234.47 o 
  -5   3   5        5.99        1.74     19.56 o 
  -4   3   5      803.26      639.63     65.38 o 
  -3   3   5     4993.52     5282.23    153.09 o 
  -2   3   5     5777.73     5989.40    136.21 o 
  -1   3   5     1064.82      904.70     58.65 o 
   0   3   5      941.65     1043.09     66.26 o 
   1   3   5      199.48      170.98     37.86 o 
   2   3   5       72.78       17.85     30.09 o 
   3   3   5     3564.63     3643.41    168.07 o 
   4   3   5      601.35      491.75     56.41 o 
   5   3   5      118.59      180.41     41.31 o 
   6   3   5     2172.32     2275.73    192.08 o 
   7   3   5      532.09      411.39    129.57 o 
   8   3   5      476.72      517.25    137.77 o 
   9   3   5      417.49      720.75    157.39 o 
  10   3   5      329.08      294.86    107.02 o 
  11   3   5       74.85       74.81     83.45 o 
  12   3   5       55.93      -14.49     65.88 o 
  13   3   5        0.02       26.50     80.08 o 
 -15   4   5        0.43       51.97     85.35 o 
 -14   4   5        0.78       -9.37     53.00 o 
 -13   4   5      100.46       87.99     79.94 o 
 -12   4   5        0.21        0.08     36.66 o 
 -11   4   5       44.40       76.82     39.74 o 
 -10   4   5      997.74     1080.59    101.80 o 
  -9   4   5      229.66      268.45     59.28 o 
  -8   4   5        1.43      -17.75     24.77 o 
  -7   4   5     2648.28     2541.92    135.82 o 
  -6   4   5      407.23      375.57     61.86 o 
  -5   4   5       38.98       56.62     25.24 o 
  -4   4   5      132.76       84.48     30.45 o 
  -3   4   5     4551.62     4197.76     97.99 o 
  -2   4   5      341.11      259.85     54.46 o 
  -1   4   5     1161.23     1147.13    131.03 o 
   0   4   5     4195.78     4373.50    141.63 o 
   1   4   5     1100.83      900.15    127.66 o 
   2   4   5     1449.63     1317.41     84.80 o 
   3   4   5     1199.62     1012.89    165.00 o 
   4   4   5      667.96      692.18     68.51 o 
   5   4   5      870.16      886.18     79.15 o 
   6   4   5      419.30      435.15     68.63 o 
   7   4   5       76.64      106.58     72.47 o 
   8   4   5      326.28      242.74    100.87 o 
   9   4   5      427.88      448.44    129.57 o 
  10   4   5       65.28      116.10     80.08 o 
  11   4   5      112.72      -51.24     51.24 o 
  12   4   5       11.96       68.81     78.47 o 
 -15   5   5       94.64      153.43    107.75 o 
 -14   5   5      262.80      320.19    119.61 o 
 -13   5   5       25.43      -25.91     63.98 o 
 -12   5   5      169.76      170.10     96.92 o 
 -11   5   5      846.91      970.20    102.02 o 
 -10   5   5      261.38      293.73     66.19 o 
  -9   5   5        8.44       13.32     31.89 o 
  -8   5   5      332.61      304.67     62.97 o 
  -7   5   5       23.83       27.48     30.60 o 
  -6   5   5     2906.37     3156.55    152.13 o 
  -5   5   5     3223.58     3032.85    141.20 o 
  -4   5   5      877.55      795.00     71.41 o 
  -3   5   5      140.98      133.48     24.02 o 
  -2   5   5     2458.41     2293.10     80.38 o 
  -1   5   5        7.29       23.48     21.30 o 
   0   5   5      392.20      403.15     67.49 o 
   1   5   5       89.19       96.70     30.04 o 
   2   5   5      118.89      132.67     36.33 o 
   3   5   5     2806.20     2505.76    129.09 o 
   4   5   5        4.81       26.66     26.14 o 
   5   5   5     1360.40     1413.80    136.08 o 
   6   5   5       19.03      -15.09     29.57 o 
   7   5   5       84.62       35.87     59.44 o 
   8   5   5       98.77      113.90     88.14 o 
   9   5   5      158.43      148.75     89.60 o 
  10   5   5       15.31       42.16     65.74 o 
  11   5   5       10.54        1.02     63.39 o 
  12   5   5       84.41      152.70     86.67 o 
 -15   6   5       45.97      -12.44     88.28 o 
 -14   6   5      221.38      147.87    112.15 o 
 -13   6   5       84.03       31.04     65.30 o 
 -12   6   5        2.49      -41.65     41.65 o 
 -11   6   5       13.74      -41.87     41.87 o 
 -10   6   5     1592.45     1444.98    222.68 o 
  -9   6   5        0.18      -53.44     58.49 o 
  -8   6   5      119.55      141.56     46.50 o 
  -7   6   5      873.41      701.44     95.89 o 
  -6   6   5     1939.82     1912.65    199.99 o 
  -5   6   5      125.80      109.67     50.73 o 
  -4   6   5        7.32       32.46     15.99 o 
  -3   6   5     1802.63     1765.96     71.62 o 
  -2   6   5     1463.62     1667.52     89.16 o 
  -1   6   5        2.56       19.19     18.57 o 
   0   6   5      339.34      350.07     56.60 o 
   1   6   5      390.99      360.89     62.95 o 
   2   6   5     3455.00     3731.63    160.56 o 
   3   6   5      128.16      174.34     56.29 o 
   4   6   5        2.13       37.05     29.14 o 
   5   6   5     1061.72     1111.13     97.54 o 
   6   6   5      848.06      749.46     89.90 o 
   7   6   5      109.71       47.29     66.03 o 
   8   6   5      218.17      106.58     81.99 o 
   9   6   5      226.59       27.23     57.98 o 
  10   6   5      182.25       37.48     49.63 o 
  11   6   5      126.83      -21.81     69.10 o 
 -14   7   5        0.34      -63.98     67.35 o 
 -13   7   5      260.50      -12.01     56.81 o 
 -12   7   5       32.18      -55.88     67.57 o 
 -11   7   5       34.04      -11.42     37.87 o 
 -10   7   5      185.92      243.55     61.82 o 
  -9   7   5      459.55      448.38     84.85 o 
  -8   7   5      401.72      414.68    123.49 o 
  -7   7   5      380.61      333.22     72.62 o 
  -6   7   5       32.40       63.71     39.38 o 
  -5   7   5      800.59      712.28     76.08 o 
  -4   7   5     1160.03     1201.39     94.40 o 
  -3   7   5       77.95       59.89     21.99 o 
  -2   7   5     1372.02     1555.04    149.41 o 
  -1   7   5       62.47       65.45     28.55 o 
   0   7   5      215.07      204.35     48.08 o 
   1   7   5        0.50       32.64     29.50 o 
   2   7   5      390.85      291.16     57.24 o 
   3   7   5     1268.41     1127.02     98.55 o 
   4   7   5      192.02      150.63     77.16 o 
   5   7   5        0.28       -0.16     30.24 o 
   6   7   5      124.95       95.31     43.77 o 
   7   7   5        0.56       19.47     60.03 o 
   8   7   5       30.00       91.65     77.59 o 
   9   7   5        3.97      -47.29     47.29 o 
  10   7   5       24.68      -46.41     68.66 o 
  11   7   5       10.45       26.50     79.79 o 
 -14   8   5        0.19      133.81     93.85 o 
 -13   8   5       29.03       -9.81     65.00 o 
 -12   8   5       43.93       80.01     58.64 o 
 -11   8   5       11.00       16.38     45.94 o 
 -10   8   5       63.05       77.00     53.72 o 
  -9   8   5      462.73      488.99     90.23 o 
  -8   8   5      597.12      531.79     89.38 o 
  -7   8   5        1.02       36.24     77.30 o 
  -6   8   5      138.03      180.27     51.40 o 
  -5   8   5      813.66      950.37     90.48 o 
  -4   8   5      724.91      746.73     87.57 o 
  -3   8   5        1.83       -9.05     24.43 o 
  -2   8   5       60.33      108.57     34.14 o 
  -1   8   5      240.16      264.53     53.40 o 
   0   8   5      103.65      114.73     40.19 o 
   1   8   5      299.50      328.94     65.63 o 
   2   8   5        1.02       -8.80     33.01 o 
   3   8   5     1389.15     1566.45    120.59 o 
   4   8   5       38.69       16.03     35.73 o 
   5   8   5        2.32      -31.73     31.73 o 
   6   8   5        0.96        0.17     35.55 o 
   7   8   5      394.34      478.45    139.38 o 
   8   8   5       73.95       48.61     73.79 o 
   9   8   5       25.47       91.94     84.91 o 
  10   8   5       63.04       50.95     85.65 o 
 -13   9   5       42.70      -33.67     72.32 o 
 -12   9   5      190.03      112.50    127.88 o 
 -11   9   5       41.13      126.93     83.96 o 
 -10   9   5       13.41        7.94     78.47 o 
  -9   9   5        2.73       47.26     44.18 o 
  -8   9   5      645.92      676.11    103.47 o 
  -7   9   5      217.14      231.53     65.56 o 
  -6   9   5       92.40      117.58     48.39 o 
  -5   9   5      150.05      180.68     52.90 o 
  -4   9   5      180.79      150.30    117.34 o 
  -3   9   5      222.30      232.52     54.97 o 
  -2   9   5      500.90      601.28    137.77 o 
  -1   9   5       46.39       27.17     33.92 o 
   0   9   5      237.29      260.40     57.02 o 
   1   9   5       38.50       39.75     68.81 o 
   2   9   5      123.07      113.11     44.47 o 
   3   9   5       32.89       -1.23     34.95 o 
   4   9   5       42.15        7.01     34.19 o 
   5   9   5       27.09        0.92     35.52 o 
   6   9   5        5.45       14.23     40.06 o 
   7   9   5      105.87      105.85     88.87 o 
   8   9   5        0.09      -44.07     62.95 o 
   9   9   5       15.74      109.95    107.31 o 
 -12  10   5      152.82       99.72     78.91 o 
 -11  10   5        0.69       31.48     52.58 o 
 -10  10   5        3.09       84.68     57.85 o 
  -9  10   5        3.22        0.89     45.79 o 
  -8  10   5      411.82      490.48     92.43 o 
  -7  10   5       66.59       84.50     52.27 o 
  -6  10   5      390.07      258.48     67.29 o 
  -5  10   5      237.93      258.42     67.23 o 
  -4  10   5     2140.50     2018.48    218.44 o 
  -3  10   5      876.12      606.85    148.60 o 
  -2  10   5       16.49       14.79     51.97 o 
  -1  10   5      353.98      427.50    125.62 o 
   0  10   5     2162.32     2344.25    305.03 o 
   1  10   5      463.00      788.16    175.54 o 
   2  10   5      321.19      329.17    115.81 o 
   3  10   5       32.07       41.84     58.49 o 
   4  10   5      623.52      735.33    109.08 o 
   5  10   5       51.96        9.05    122.39 o 
   6  10   5        1.58      -63.49     73.64 o 
   7  10   5        1.75       58.56     89.31 o 
   8  10   5       75.80      -68.52     68.52 o 
 -11  11   5       49.45       -3.71     51.80 o 
 -10  11   5       92.40       22.62    101.24 o 
  -9  11   5       19.21        8.25     55.42 o 
  -8  11   5       34.38       29.19     49.02 o 
  -7  11   5      164.96      151.48     58.51 o 
  -6  11   5      128.80      174.22     84.04 o 
  -5  11   5      273.09      219.61    110.54 o 
  -4  11   5       56.61       57.39     63.98 o 
  -3  11   5       30.68        1.46     45.53 o 
  -2  11   5      265.42      267.77     95.90 o 
  -1  11   5       55.43       37.63     61.64 o 
   0  11   5      127.72      194.57     90.92 o 
   1  11   5        0.07       -9.08     50.88 o 
   2  11   5        4.28      -13.97     59.29 o 
   3  11   5        3.24       -5.40     37.63 o 
   4  11   5      110.12      180.80     98.82 o 
   5  11   5        8.51      -31.52     78.40 o 
   6  11   5       91.06      129.28     82.35 o 
   7  11   5       11.96      119.61     87.55 o 
 -10  12   5        6.61      -53.47     53.47 o 
  -9  12   5      128.21      125.69     99.26 o 
  -8  12   5        9.36       -2.93     68.22 o 
  -7  12   5       85.42      128.84     81.40 o 
  -6  12   5       82.97       86.96     85.35 o 
  -5  12   5       27.17       87.55     84.77 o 
  -4  12   5       93.38       77.30     71.74 o 
  -3  12   5      342.16      378.16    129.57 o 
  -2  12   5      362.26      352.69    125.47 o 
  -1  12   5       10.15      -30.60     53.14 o 
   0  12   5        9.48      -42.46     49.34 o 
   1  12   5      294.41      382.12    120.20 o 
   2  12   5      201.63      182.07     70.20 o 
   3  12   5       17.27       19.09     46.16 o 
   4  12   5       15.18        3.48    128.76 o 
   5  12   5       31.18        1.99     53.59 o 
  -9  13   5       28.56       -2.64     85.06 o 
  -8  13   5        8.84      -74.81     74.81 o 
  -7  13   5       23.60      166.90     91.50 o 
  -6  13   5        9.00       43.19     74.08 o 
  -5  13   5       11.13      127.37     77.01 o 
  -4  13   5      234.07      261.19    112.29 o 
  -3  13   5       18.02       39.53     60.90 o 
  -2  13   5       14.56      -46.85     46.85 o 
  -1  13   5        0.28      -52.56     52.56 o 
   0  13   5       20.48      -18.89     53.29 o 
   1  13   5      102.52       28.55     59.44 o 
   2  13   5        0.04      -46.70     61.93 o 
   3  13   5        9.40      -71.01     71.01 o 
   4  13   5        0.28       24.22     56.92 o 
  -6  14   5      122.81      121.22     98.68 o 
  -5  14   5      116.82      110.68     86.82 o 
  -4  14   5      190.67      225.17    104.68 o 
  -3  14   5        9.95      -63.10     66.61 o 
  -2  14   5      162.81      -33.38     63.98 o 
  -1  14   5      112.00      -34.11     70.57 o 
   0  14   5        0.32       88.57     73.50 o 
   1  14   5       63.21       94.58     80.23 o 
  -2 -17   6        3.58        7.03     80.23 o 
  -1 -17   6        0.29       81.99     86.53 o 
   0 -17   6       52.82       26.94     88.28 o 
   1 -17   6      105.43      148.75     95.16 o 
   2 -17   6      132.24       84.04     91.36 o 
   3 -17   6       29.59       39.53     81.40 o 
   4 -17   6      139.84      124.88    105.27 o 
  -5 -16   6        6.33       24.29     57.46 o 
  -4 -16   6       28.78        5.71     55.80 o 
  -2 -16   6       15.40      147.72     82.28 o 
  -1 -16   6        4.26      -59.15     59.15 o 
   0 -16   6        4.80      -41.87     66.17 o 
   1 -16   6       16.79       21.38     78.91 o 
   2 -16   6        9.25      -71.45     71.45 o 
   3 -16   6       33.51      168.37     85.21 o 
   4 -16   6        0.03      -59.15     66.47 o 
   5 -16   6       53.93       36.75     69.69 o 
  -7 -15   6       72.26      -14.25     55.49 o 
  -6 -15   6      299.19      332.87     86.79 o 
  -5 -15   6       34.93      130.90     61.43 o 
  -4 -15   6        1.50      -18.30     39.58 o 
  -2 -15   6      303.64      207.02    106.88 o 
  -1 -15   6       35.45      110.24     76.28 o 
   0 -15   6      125.11       29.28     69.98 o 
   1 -15   6      280.65      441.12    124.59 o 
   2 -15   6      129.25      153.58     84.18 o 
   3 -15   6      188.79      243.62    105.56 o 
   4 -15   6       94.71      141.72     83.01 o 
   5 -15   6       41.97       72.03     77.16 o 
   6 -15   6       39.83      119.61     85.94 o 
   7 -15   6      206.07      172.46     96.04 o 
   8 -15   6       44.37        4.98     67.05 o 
  -8 -14   6       67.68       85.28     67.79 o 
  -7 -14   6        1.68      -47.68     47.68 o 
  -6 -14   6        0.56       52.44     44.17 o 
  -5 -14   6        4.51       -8.94     46.16 o 
  -4 -14   6        0.30      -11.00     36.97 o 
  -2 -14   6       50.67      -22.84     51.39 o 
  -1 -14   6        0.23       38.80     57.24 o 
   0 -14   6        1.80      -54.32     54.32 o 
   1 -14   6        3.21       48.90     57.83 o 
   2 -14   6      113.74      233.81     93.26 o 
   3 -14   6       97.22       -4.83     56.95 o 
   4 -14   6       81.82       67.35     72.91 o 
   5 -14   6      216.29      335.81     75.62 o 
   6 -14   6       52.40       79.44     51.53 o 
   7 -14   6        0.99       34.11     77.30 o 
   8 -14   6       22.00       51.83     76.13 o 
   9 -14   6       92.38      162.07    104.53 o 
 -10 -13   6       77.94      168.99     75.79 o 
  -9 -13   6       38.88      -20.12    174.51 o 
  -8 -13   6      267.60      386.91     90.37 o 
  -7 -13   6       28.07       30.66     38.67 o 
  -6 -13   6       15.23      -39.22     45.53 o 
  -5 -13   6      213.87      173.01     59.41 o 
  -4 -13   6      820.15      887.37    124.17 o 
  -2 -13   6      350.74      392.22    112.88 o 
  -1 -13   6      639.51      428.38    118.88 o 
   0 -13   6     2039.82     1770.33    201.16 o 
   1 -13   6      184.30      269.38     94.14 o 
   2 -13   6      258.24      101.60     73.20 o 
   3 -13   6      385.80      330.13     76.86 o 
   4 -13   6      710.15     1024.83     98.09 o 
   5 -13   6      201.90      225.96     60.99 o 
   6 -13   6      160.44      249.80     76.72 o 
   7 -13   6       35.00      115.07     83.16 o 
   8 -13   6      245.17      220.92    106.88 o 
   9 -13   6       16.36      114.78     84.62 o 
  10 -13   6       48.22       99.41    101.17 o 
 -11 -12   6        1.87       10.63     58.10 o 
 -10 -12   6       15.34       21.14     57.32 o 
  -9 -12   6       26.91       74.07     85.87 o 
  -8 -12   6      126.24       75.94     48.03 o 
  -7 -12   6       52.23       71.24     37.88 o 
  -6 -12   6      447.09      443.67     69.16 o 
  -5 -12   6      171.60      149.97     97.94 o 
  -4 -12   6       26.39      -20.58     64.49 o 
  -2 -12   6      412.73      479.77    117.86 o 
  -1 -12   6      109.75      113.76     67.79 o 
   0 -12   6      138.50       24.60     48.02 o 
   1 -12   6       38.98      180.22     77.16 o 
   2 -12   6      378.03      489.06     89.09 o 
   3 -12   6        0.43      -12.78     26.77 o 
   4 -12   6       75.64       71.05     35.44 o 
   5 -12   6      508.52      550.05     84.33 o 
   6 -12   6      453.47      485.61     84.68 o 
   7 -12   6      282.74      241.13     94.28 o 
   8 -12   6       97.38       94.14     76.86 o 
   9 -12   6        1.58       -5.42     70.27 o 
  10 -12   6       14.03       -8.49     58.27 o 
  11 -12   6       15.27      -15.52     76.57 o 
 -11 -11   6      173.30      132.55    151.68 o 
 -10 -11   6        0.21       77.01     48.01 o 
  -9 -11   6      163.15      208.34     61.30 o 
  -8 -11   6      753.15     1040.96    137.99 o 
  -7 -11   6        4.58       -1.82     30.24 o 
  -6 -11   6       56.51       46.01     32.13 o 
  -5 -11   6      175.83      181.50     45.06 o 
  -4 -11   6      428.62      339.21     99.56 o 
  -2 -11   6      684.87      678.00    137.33 o 
  -1 -11   6      135.09      145.53     63.10 o 
   0 -11   6      684.81      819.28    123.13 o 
   1 -11   6     1570.82     2021.41    189.89 o 
   2 -11   6      132.49      187.40     75.11 o 
   3 -11   6       28.81       47.73     51.68 o 
   4 -11   6      456.10      382.36     68.70 o 
   5 -11   6      600.73      848.09     69.42 o 
   6 -11   6      341.36      284.62     64.37 o 
   7 -11   6      165.29      143.62     77.01 o 
   8 -11   6      400.49      439.95    125.18 o 
   9 -11   6       24.20      212.43     93.85 o 
  10 -11   6      190.26      -28.99     67.05 o 
  11 -11   6       20.64       -2.93     67.35 o 
  12 -11   6        3.34      -74.96     74.96 o 
 -12 -10   6        0.99        9.66     54.92 o 
 -11 -10   6        3.02       -2.20     58.85 o 
 -10 -10   6        5.87      -36.16     47.09 o 
  -9 -10   6       10.30        1.23     97.65 o 
  -8 -10   6      266.95      246.52     67.21 o 
  -7 -10   6       88.15      109.03     60.74 o 
  -6 -10   6      100.82      113.81     36.87 o 
  -5 -10   6       45.55       44.10     29.24 o 
  -4 -10   6      351.17      272.52     61.14 o 
  -3 -10   6      365.56      425.56     73.63 o 
  -2 -10   6       86.64       31.62     48.90 o 
  -1 -10   6       66.70       85.50     52.27 o 
   0 -10   6     1082.83      924.69    129.42 o 
   1 -10   6       46.50        2.05     36.60 o 
   2 -10   6      508.59      502.46    111.27 o 
   3 -10   6      186.33      163.97     64.71 o 
   4 -10   6     1334.85     1222.08    170.56 o 
   5 -10   6       68.69      116.06     57.34 o 
   6 -10   6      511.83      633.55     61.16 o 
   7 -10   6      229.80      186.08     82.72 o 
   8 -10   6      922.49     1212.96    172.32 o 
   9 -10   6      167.18      198.52     86.53 o 
  10 -10   6       12.36       20.94     71.01 o 
  12 -10   6        4.44       61.34     72.47 o 
 -13  -9   6       15.20      148.30     70.44 o 
 -12  -9   6        0.37      -37.34     46.01 o 
 -11  -9   6      166.53      203.70     67.43 o 
 -10  -9   6      492.09      571.50    107.97 o 
  -9  -9   6      217.72      219.13     65.14 o 
  -8  -9   6       49.89       19.39     34.01 o 
  -7  -9   6      198.23      294.39     67.25 o 
  -6  -9   6     1539.14     1693.39    101.93 o 
  -5  -9   6       75.34       97.06     32.75 o 
  -4  -9   6       91.05       83.62     51.39 o 
  -3  -9   6      538.92      431.36     69.49 o 
  -1  -9   6     1032.87      906.68    116.25 o 
   0  -9   6      215.93      269.82     77.30 o 
   1  -9   6       89.91       37.77     38.21 o 
   2  -9   6     5960.05     6779.13    297.79 o 
   3  -9   6      480.52      526.62    103.51 o 
   4  -9   6      516.48      599.37    113.39 o 
   5  -9   6        3.93        0.54     23.86 o 
   6  -9   6      681.96      768.65     65.53 o 
   7  -9   6        0.03       15.48     31.31 o 
   8  -9   6        8.70      -20.64     48.46 o 
   9  -9   6      267.79       96.04     73.06 o 
  10  -9   6      233.61      311.99    116.83 o 
  11  -9   6        7.06      -51.97     68.08 o 
  12  -9   6        1.19       21.67     72.62 o 
  13  -9   6       44.04       23.57     88.72 o 
 -13  -8   6        4.30      -51.34     51.34 o 
 -12  -8   6        2.48      -90.55     99.04 o 
 -11  -8   6       28.64      -13.37     73.13 o 
 -10  -8   6       56.66       69.35     42.91 o 
  -9  -8   6       37.04       17.28     51.83 o 
  -8  -8   6       20.34      -10.63     30.69 o 
  -7  -8   6      563.19      427.33     79.19 o 
  -6  -8   6      185.07      208.99     57.54 o 
  -5  -8   6      298.78      346.61     53.93 o 
  -4  -8   6      240.64      210.20     58.34 o 
  -3  -8   6     8593.60     9779.33    259.64 o 
  -2  -8   6      180.64      244.59     85.13 o 
  -1  -8   6      203.96       29.43     38.50 o 
   0  -8   6     1173.92      927.62    110.24 o 
   1  -8   6     3665.17     3996.26    216.68 o 
   2  -8   6     1667.95     1909.26    146.84 o 
   3  -8   6      215.59      253.28     66.17 o 
   4  -8   6      282.67      324.33     51.80 o 
   5  -8   6     2049.32     2155.26    108.82 o 
   6  -8   6     5603.28     6276.10    573.54 o 
   7  -8   6      161.99      146.57     46.53 o 
   8  -8   6      775.75      753.71     90.00 o 
   9  -8   6     1532.09     1480.74    186.08 o 
  10  -8   6     1270.58     1472.98    195.30 o 
  11  -8   6        0.31       58.27     80.67 o 
  12  -8   6       70.37      118.15     85.21 o 
  13  -8   6      119.39       35.72     82.13 o 
 -14  -7   6      192.52      173.05    108.49 o 
 -13  -7   6      182.15      195.05     71.62 o 
 -12  -7   6       30.79       45.86     48.41 o 
 -11  -7   6       18.96      -33.57     34.44 o 
 -10  -7   6      530.98      558.55    151.16 o 
  -9  -7   6     1553.82     1870.40    136.77 o 
  -8  -7   6       64.52      106.26     41.18 o 
  -7  -7   6       18.06       10.55     26.17 o 
  -6  -7   6      803.72      832.48     82.96 o 
  -5  -7   6     4473.50     4613.82    185.14 o 
  -4  -7   6       52.09        5.00     20.60 o 
  -3  -7   6     1283.37     1333.91    135.50 o 
  -2  -7   6        2.14       16.94     18.00 o 
  -1  -7   6     7144.97     6631.20    188.32 o 
   0  -7   6       82.80      114.49     44.36 o 
   1  -7   6      427.81      518.71     74.67 o 
   2  -7   6       52.93       58.71     35.14 o 
   3  -7   6     2383.66     2338.39    107.20 o 
   4  -7   6       19.10       -6.41     36.67 o 
   5  -7   6      761.84      784.36     63.03 o 
   6  -7   6      740.71      912.02    126.35 o 
   7  -7   6     2100.85     2194.02    170.71 o 
   8  -7   6       54.69       49.96     34.77 o 
   9  -7   6     1029.01     1013.67    102.34 o 
  10  -7   6       48.86      -48.02     48.02 o 
  11  -7   6       11.04        8.35     62.66 o 
  12  -7   6      138.71      184.18     98.68 o 
  13  -7   6      157.18       84.18     86.53 o 
 -14  -6   6       67.91      243.91    103.51 o 
 -13  -6   6        7.68       25.64     49.64 o 
 -12  -6   6        7.57      -18.95     42.16 o 
 -11  -6   6       27.96      -43.04     47.51 o 
 -10  -6   6      666.80      845.86     99.88 o 
  -9  -6   6     1485.39     1462.42    209.87 o 
  -8  -6   6        1.60        1.12     27.88 o 
  -7  -6   6      273.45      404.78     69.00 o 
  -6  -6   6     4662.15     4802.98    187.51 o 
  -5  -6   6     3261.59     3341.78    149.74 o 
  -4  -6   6     1477.27     1549.99    144.06 o 
  -3  -6   6        4.55       17.40     17.47 o 
  -2  -6   6     3963.83     4199.06    144.18 o 
  -1  -6   6     2430.84     3037.80    215.07 o 
   0  -6   6      812.42      862.01    109.73 o 
   2  -6   6     8092.16     8120.49    246.69 o 
   3  -6   6     2271.55     2183.08     94.30 o 
   4  -6   6        1.11       -6.64     16.47 o 
   5  -6   6      951.49     1229.08    201.38 o 
   6  -6   6     7013.69     7637.64    303.94 o 
   7  -6   6     4194.64     4464.91    241.13 o 
   8  -6   6        0.04       -1.41     26.06 o 
   9  -6   6      455.81      388.94     73.96 o 
  10  -6   6      308.90      354.31     72.63 o 
  11  -6   6     1108.73     1371.08    186.52 o 
  12  -6   6       19.84      -62.51     66.17 o 
  13  -6   6       22.43      160.02     91.36 o 
 -15  -5   6       10.06       27.23     80.67 o 
 -14  -5   6        3.28       14.49     72.91 o 
 -13  -5   6      301.19      358.79    176.34 o 
 -12  -5   6       94.31      173.03     57.03 o 
 -11  -5   6       12.98       -9.78     32.08 o 
 -10  -5   6     1223.55     1131.31     85.77 o 
  -9  -5   6      893.31      976.68    104.25 o 
  -8  -5   6       11.22       25.04     27.33 o 
  -7  -5   6      315.00      325.33     60.85 o 
  -6  -5   6      174.01      161.86     41.28 o 
  -5  -5   6     2273.94     2163.52    113.45 o 
  -4  -5   6      235.48      520.32     82.13 o 
  -3  -5   6     2201.47     1955.53    143.62 o 
  -2  -5   6      107.63      183.01     56.37 o 
  -1  -5   6      112.29      132.53     28.67 o 
   0  -5   6     2386.48     1894.45     81.34 o 
   1  -5   6        4.85       25.45     22.25 o 
   2  -5   6     1453.93     1182.98     59.26 o 
   3  -5   6      239.25      153.31     22.22 o 
   4  -5   6     1812.47     1685.22     54.38 o 
   5  -5   6      733.82      589.37     31.12 o 
   6  -5   6      984.00      850.32    106.14 o 
   7  -5   6       11.95       23.13     35.72 o 
   8  -5   6      117.55       94.72     47.73 o 
   9  -5   6      193.92      164.60     48.52 o 
  10  -5   6      400.61      423.28     78.53 o 
  11  -5   6       13.22       44.73     39.12 o 
  12  -5   6       11.93       18.45     70.27 o 
  13  -5   6       85.60      118.88     89.01 o 
 -14  -4   6        3.33       24.30     76.42 o 
 -13  -4   6      110.62      119.70     59.59 o 
 -12  -4   6        7.17       51.02     37.70 o 
 -11  -4   6        3.65      -17.72     37.03 o 
 -10  -4   6      419.33      484.95     76.14 o 
  -9  -4   6     3640.64     3602.30    135.58 o 
  -8  -4   6      241.47      251.31     44.03 o 
  -7  -4   6       53.07       53.72     23.38 o 
  -6  -4   6      135.54      133.91     35.73 o 
  -5  -4   6     6588.90     6832.55    192.95 o 
  -4  -4   6      311.43      312.13     74.81 o 
  -3  -4   6       98.14       82.13     38.50 o 
  -2  -4   6       75.95      171.59     48.90 o 
  -1  -4   6    13091.88    12240.17    304.52 o 
   0  -4   6      488.84      796.73     73.35 o 
   1  -4   6     2777.72     3497.90    138.79 o 
   2  -4   6     1099.00      882.72     59.15 o 
   3  -4   6     9972.85     9209.12    158.15 o 
   4  -4   6     1859.27     1930.86     61.54 o 
   5  -4   6        5.74       -3.66     21.96 o 
   6  -4   6     3543.42     3692.03    211.70 o 
   7  -4   6     6895.56     7192.86    315.36 o 
   8  -4   6      314.74      339.07     90.04 o 
   9  -4   6      228.58      193.86     55.56 o 
  10  -4   6      400.31      319.85    114.63 o 
  11  -4   6      135.85      277.86     67.34 o 
  12  -4   6      118.97      132.62     56.14 o 
  13  -4   6       95.92      204.23     89.75 o 
  14  -4   6       73.00        0.44     86.38 o 
 -14  -3   6       36.02        4.10     78.18 o 
 -13  -3   6      190.48      231.75     58.48 o 
 -12  -3   6      353.13      412.22     64.26 o 
 -11  -3   6     1057.47     1235.03    165.48 o 
 -10  -3   6      103.61       98.49     42.73 o 
  -9  -3   6      419.44      326.38     52.71 o 
  -8  -3   6      907.70      929.74    100.02 o 
  -7  -3   6      588.26      519.10     52.27 o 
  -6  -3   6       31.56       20.06     19.40 o 
  -5  -3   6        0.83       30.89     37.92 o 
  -4  -3   6      301.36      301.30     67.35 o 
  -3  -3   6      326.75      290.91     61.93 o 
  -2  -3   6       82.00       34.55     22.99 o 
  -1  -3   6     1418.77     1465.07     97.94 o 
   0  -3   6     3978.17     3769.04    143.33 o 
   1  -3   6     1794.51     2025.36     76.25 o 
   2  -3   6      675.07      619.36     97.51 o 
   3  -3   6     2930.25     2913.84     70.76 o 
   4  -3   6      995.74      761.30     90.48 o 
   5  -3   6      179.86      190.18     53.44 o 
   6  -3   6     2187.34     2219.94    168.22 o 
   7  -3   6     3242.88     2838.06    202.62 o 
   8  -3   6      994.46      899.36    124.15 o 
   9  -3   6       39.30        3.83     33.65 o 
  10  -3   6      267.46      286.34     68.79 o 
  11  -3   6      366.91      408.80     84.35 o 
  12  -3   6        4.75      -19.11     43.01 o 
  13  -3   6        1.55      -56.10     66.25 o 
  14  -3   6       97.51      270.12    110.68 o 
 -15  -2   6        0.29      -76.57     85.06 o 
 -14  -2   6        4.88       60.76     86.82 o 
 -13  -2   6       38.81       54.82     54.76 o 
 -12  -2   6      249.47      211.55     49.18 o 
 -11  -2   6       36.24       60.69     32.28 o 
 -10  -2   6       24.07        1.25     26.55 o 
  -9  -2   6      246.82      199.81     39.84 o 
  -8  -2   6     3905.86     4030.31    128.81 o 
  -7  -2   6       89.82       72.00     23.35 o 
  -6  -2   6     3816.70     4281.57    119.55 o 
  -5  -2   6     1695.82     1499.16     95.53 o 
  -4  -2   6     7404.57     6979.41    254.89 o 
  -3  -2   6     1541.13     1904.14    125.47 o 
  -2  -2   6     9314.74    10503.96    276.56 o 
  -1  -2   6    45530.80    49355.38    602.75 o 
   0  -2   6      978.94      501.90     58.85 o 
   1  -2   6     9466.68    10047.96    211.99 o 
   2  -2   6       20.96        1.73     11.30 o 
   3  -2   6     1949.55     1833.57    133.37 o 
   4  -2   6     3277.11     2991.93    178.32 o 
   5  -2   6     4559.14     4735.46    238.20 o 
   6  -2   6        0.62      -14.93     29.13 o 
   7  -2   6        2.08       45.82     38.21 o 
   8  -2   6       24.71       37.63     47.14 o 
   9  -2   6      423.41      305.38     64.02 o 
  10  -2   6        3.13       25.95     36.87 o 
  11  -2   6       65.89        8.38     40.92 o 
  12  -2   6      161.24      133.05     62.58 o 
  13  -2   6      167.95      263.47     78.29 o 
 -15  -1   6       81.51      180.66    106.73 o 
 -14  -1   6       15.05      -20.79     76.57 o 
 -13  -1   6        0.02       20.14     45.84 o 
 -12  -1   6      475.23      478.14    116.46 o 
 -11  -1   6     1747.23     1996.02    105.85 o 
 -10  -1   6       78.60       92.68     33.22 o 
  -9  -1   6      618.81      603.79     58.10 o 
  -8  -1   6      264.58      280.41     50.20 o 
  -7  -1   6       12.62       17.88     17.74 o 
  -6  -1   6     1684.38     1662.00     96.48 o 
  -5  -1   6      466.26      586.43     61.60 o 
  -4  -1   6      742.86      659.55     82.57 o 
  -3  -1   6      365.91      285.05     60.47 o 
  -2  -1   6      113.15       66.91     31.33 o 
  -1  -1   6     1788.81     1711.13     73.54 o 
   0  -1   6      349.60      514.07     96.04 o 
   1  -1   6     3784.87     3798.76    108.78 o 
   2  -1   6     1106.22      903.75     46.94 o 
   3  -1   6      945.93     1050.76     62.51 o 
   4  -1   6      903.78     1239.02    120.49 o 
   5  -1   6       57.72       20.94     31.62 o 
   6  -1   6     1878.84     2003.55    167.34 o 
   7  -1   6      771.70      631.88    123.86 o 
   8  -1   6      497.22      619.88    131.33 o 
   9  -1   6        5.17       13.01     38.87 o 
  10  -1   6       57.93       68.71     63.91 o 
  11  -1   6      182.74      227.50     64.47 o 
  12  -1   6      159.18      185.02     66.97 o 
  13  -1   6       83.58       83.57     63.15 o 
 -16   0   6       18.19      -16.40     95.46 o 
 -15   0   6       39.46      -66.47     77.89 o 
 -14   0   6        0.30       66.76     75.84 o 
 -13   0   6      303.53      277.61     73.38 o 
 -12   0   6        7.59       24.97     94.58 o 
 -11   0   6     1096.35      962.51    111.27 o 
 -10   0   6      184.25      178.39     39.58 o 
  -9   0   6        1.91        5.41     20.83 o 
  -8   0   6      990.86      833.15     72.73 o 
  -7   0   6     4726.70     4321.69    164.39 o 
  -6   0   6      260.26      232.52     49.02 o 
  -5   0   6      246.09      194.33     48.02 o 
  -4   0   6     1178.38     1034.86     90.70 o 
  -3   0   6      474.70      418.72     65.74 o 
  -2   0   6     1595.49     1936.97    160.90 o 
  -1   0   6     1546.89     1604.05     94.21 o 
   0   0   6       12.32       27.03     16.84 o 
   1   0   6     6655.03     6650.39    174.51 o 
   2   0   6     6848.78     6752.25    142.40 o 
   3   0   6      236.94      305.28     58.05 o 
   4   0   6     1258.12     1246.73     67.86 o 
   5   0   6     1533.81     1296.94     81.87 o 
   6   0   6     1288.78     1075.05    127.08 o 
   7   0   6       88.22       36.45     38.94 o 
   8   0   6      120.84       97.07     55.63 o 
   9   0   6      396.31      504.27     80.83 o 
  10   0   6      686.77      754.76    131.69 o 
  11   0   6        5.88       72.50     58.12 o 
  12   0   6       50.87       80.10     53.66 o 
  13   0   6       19.24      118.00     96.92 o 
 -16   1   6        3.50       36.75    104.24 o 
 -15   1   6       92.45       93.99    103.65 o 
 -14   1   6       92.46      142.45     82.13 o 
 -13   1   6       29.61      117.71     52.24 o 
 -12   1   6       81.12       59.47     46.53 o 
 -11   1   6      728.05      819.05     99.01 o 
 -10   1   6     1039.40     1140.25    105.94 o 
  -9   1   6        0.01        1.27     19.53 o 
  -8   1   6        9.01       39.47     29.41 o 
  -7   1   6      301.51      332.79     59.55 o 
  -6   1   6      398.24      346.57     92.24 o 
  -5   1   6     2043.13     2057.77    212.36 o 
  -4   1   6      488.34      473.18    110.02 o 
  -3   1   6       88.28       79.14     21.95 o 
  -2   1   6     2093.85     2096.79     83.04 o 
  -1   1   6      373.12      372.76     38.19 o 
   0   1   6        0.15       30.69     18.67 o 
   1   1   6     1174.67     1349.00    166.10 o 
   2   1   6     2329.11     1690.36     79.75 o 
   3   1   6     3596.04     3114.39    107.38 o 
   4   1   6      109.62      179.19     84.70 o 
   5   1   6      417.12      432.48     45.82 o 
   6   1   6      831.46      911.96    121.81 o 
   7   1   6       26.09       38.07     43.48 o 
   8   1   6      337.24      194.57     68.96 o 
   9   1   6      948.93     1012.85     97.85 o 
  10   1   6      604.04      804.68     99.40 o 
  11   1   6        0.47      -47.14     47.14 o 
  12   1   6       26.91        0.29     66.47 o 
  13   1   6      171.97       -8.05    101.46 o 
 -15   2   6       11.81      172.76     98.09 o 
 -14   2   6      181.29      140.69    101.02 o 
 -13   2   6       37.86       11.39     43.99 o 
 -12   2   6      531.88      527.35     89.10 o 
 -11   2   6       40.13       17.88     38.34 o 
 -10   2   6     1602.89     1364.39    182.05 o 
  -9   2   6      328.55      272.50     84.11 o 
  -8   2   6      170.86      222.18     52.83 o 
  -7   2   6       60.94       48.40     27.91 o 
  -6   2   6    14246.26    15187.56    310.55 o 
  -5   2   6      648.31      588.52     35.96 o 
  -4   2   6      159.22      166.60     25.49 o 
  -3   2   6      360.21      464.13     40.35 o 
  -2   2   6    10090.57    11188.01    352.47 o 
  -1   2   6     2297.18     2452.25    227.29 o 
   0   2   6     1039.87      905.13     61.07 o 
   1   2   6      576.40      573.06    114.27 o 
   2   2   6     3574.84     3750.75    205.41 o 
   3   2   6     5893.04     5586.91    159.27 o 
   4   2   6      185.45      146.63     40.77 o 
   5   2   6       23.81       37.61     24.53 o 
   6   2   6      225.11      228.68     90.19 o 
   7   2   6      445.40      621.20    136.16 o 
   8   2   6      374.62      433.55     73.91 o 
   9   2   6       65.25       69.20     40.04 o 
  10   2   6       37.00       28.84     66.03 o 
  11   2   6      147.25       96.19     74.81 o 
  12   2   6        1.42      -58.27     58.27 o 
  13   2   6       10.18      103.22    105.12 o 
 -15   3   6       13.84       59.73     93.41 o 
 -14   3   6       20.42       -8.93     75.98 o 
 -13   3   6       71.84       84.65     49.60 o 
 -12   3   6       87.65       76.32     48.09 o 
 -11   3   6       42.12       84.66     95.53 o 
 -10   3   6       10.38       22.70     44.14 o 
  -9   3   6      106.37       58.27     41.34 o 
  -8   3   6      793.05      894.04     86.00 o 
  -7   3   6       84.75       90.18     32.77 o 
  -6   3   6       68.07       62.84     27.16 o 
  -5   3   6      327.24      318.61     56.57 o 
  -4   3   6     4152.03     4473.76    125.56 o 
  -3   3   6       86.60       89.69     19.66 o 
  -2   3   6     7210.95     7241.07    163.63 o 
  -1   3   6      877.97      709.80     58.07 o 
   0   3   6      339.73      281.43     48.75 o 
   1   3   6        1.03        3.67     18.17 o 
   2   3   6     1485.85     1420.99     86.21 o 
   3   3   6      776.81      660.72     65.42 o 
   4   3   6     1189.32     1133.10     81.71 o 
   5   3   6      222.09      279.17     51.39 o 
   6   3   6     1551.10     1794.63    184.18 o 
   7   3   6      119.66       87.84     62.81 o 
   8   3   6     1081.80      930.84    146.99 o 
   9   3   6       13.83       41.73     65.30 o 
  10   3   6      554.61      490.46    145.53 o 
  11   3   6      107.09       79.79     77.74 o 
  12   3   6       11.76       29.57     80.38 o 
 -15   4   6        3.26       45.53     87.55 o 
 -14   4   6       36.40       52.85     82.87 o 
 -13   4   6      624.82      727.61    110.83 o 
 -12   4   6       72.53       19.31     43.75 o 
 -11   4   6      180.04      311.56     69.38 o 
 -10   4   6      279.98      346.81     94.07 o 
  -9   4   6     2187.84     2310.85    144.24 o 
  -8   4   6      392.20      375.56     69.02 o 
  -7   4   6      927.68      999.41    102.34 o 
  -6   4   6       88.26       92.11     36.09 o 
  -5   4   6      655.05      442.27     66.98 o 
  -4   4   6       11.34       -6.30     11.80 o 
  -3   4   6      105.64      160.48     26.91 o 
  -2   4   6     1066.52     1022.55     80.82 o 
  -1   4   6     1969.42     2083.49     99.36 o 
   0   4   6     5851.46     5968.31    174.35 o 
   1   4   6     1576.37     1833.84    101.15 o 
   2   4   6     1071.50      972.06     77.19 o 
   3   4   6      418.23      437.55     64.92 o 
   4   4   6      491.39      418.40     88.79 o 
   5   4   6        6.60       -5.11     24.79 o 
   6   4   6      489.87      551.95    128.69 o 
   7   4   6        6.49       65.30     60.47 o 
   8   4   6       95.37      121.96     74.81 o 
   9   4   6        5.06       34.26     59.44 o 
  10   4   6       90.51       14.64     68.52 o 
  11   4   6       25.42      -55.78     55.78 o 
  12   4   6       20.92       55.93     76.28 o 
 -15   5   6        1.22      -73.50     73.50 o 
 -14   5   6       26.80      117.12     84.77 o 
 -13   5   6        8.46        5.08     47.34 o 
 -12   5   6        1.29       45.79     45.74 o 
 -11   5   6        3.46      -11.67     33.89 o 
 -10   5   6      147.69      133.78     49.55 o 
  -9   5   6      110.65      136.05     50.57 o 
  -8   5   6      120.58      115.66     41.63 o 
  -7   5   6       44.44       60.34     36.11 o 
  -6   5   6      382.77      468.55     75.88 o 
  -5   5   6     1393.02     1379.81    153.07 o 
  -4   5   6      305.54      308.73     30.95 o 
  -3   5   6        7.00       10.11     14.71 o 
  -2   5   6       21.62        2.84     17.78 o 
  -1   5   6     2198.14     2031.42    103.91 o 
   0   5   6      254.93      192.04     49.27 o 
   1   5   6        2.25        0.44     20.05 o 
   2   5   6      603.62      647.40     72.24 o 
   3   5   6     2955.96     3060.74    144.92 o 
   4   5   6     2128.35     2078.81    161.70 o 
   5   5   6       21.12       73.74     39.89 o 
   6   5   6       93.97      107.46     68.52 o 
   7   5   6     1198.44     1579.12    192.96 o 
   8   5   6      880.64      660.87    163.83 o 
   9   5   6       25.87      -51.68     51.68 o 
  10   5   6        9.16      -19.76     55.93 o 
  11   5   6       35.30      -19.03     72.47 o 
 -14   6   6       16.57       14.20     71.45 o 
 -13   6   6       80.89      -44.08     44.08 o 
 -12   6   6      684.34      804.30    120.01 o 
 -11   6   6      310.53      291.65     74.00 o 
 -10   6   6       34.22       48.28     40.48 o 
  -9   6   6       38.02       38.90     48.17 o 
  -8   6   6      658.59      661.95    104.75 o 
  -7   6   6      849.18      848.22    113.10 o 
  -6   6   6      119.91       79.21     38.65 o 
  -5   6   6        0.98        3.58     28.65 o 
  -4   6   6      248.32      176.32     47.43 o 
  -3   6   6      437.17      496.13     44.04 o 
  -2   6   6       45.33       68.22     28.89 o 
  -1   6   6       16.40       13.82     24.09 o 
   0   6   6      189.48      140.57     39.89 o 
   1   6   6      509.38      537.91     75.66 o 
   2   6   6      323.34      428.73     70.14 o 
   3   6   6      338.96      339.33     63.81 o 
   4   6   6       67.57       68.73     35.51 o 
   5   6   6      293.92      202.60     56.89 o 
   6   6   6       14.31      -34.41     43.48 o 
   7   6   6      421.16      294.57    108.63 o 
   8   6   6       78.26       11.13     80.67 o 
   9   6   6       63.47      129.86     76.42 o 
  10   6   6       37.14       44.51     75.54 o 
  11   6   6       72.82       59.73     77.16 o 
 -14   7   6       52.97      -21.23     83.30 o 
 -13   7   6        4.70      -45.94     45.94 o 
 -12   7   6       46.91       49.26     50.01 o 
 -11   7   6      198.22      186.11     97.36 o 
 -10   7   6       30.68       85.65     46.99 o 
  -9   7   6       75.59       38.48     42.12 o 
  -8   7   6     1431.32     1523.67    125.63 o 
  -7   7   6      300.66      480.11     84.73 o 
  -6   7   6      101.96       51.05     38.30 o 
  -5   7   6       68.89       72.79     36.55 o 
  -4   7   6     1172.90     1264.53    102.01 o 
  -3   7   6      158.76      177.13     37.64 o 
  -2   7   6      806.57      679.10     70.87 o 
  -1   7   6      507.81      492.61    104.02 o 
   0   7   6     3286.15     3851.06    165.39 o 
   1   7   6       66.43       52.34     32.71 o 
   2   7   6        6.22       27.53     39.75 o 
   3   7   6        1.80      -25.88     25.88 o 
   4   7   6     1987.23     2263.54    145.12 o 
   5   7   6      374.90      418.46     79.35 o 
   6   7   6       69.51      162.51     77.45 o 
   7   7   6      110.45      144.06     92.97 o 
   8   7   6      443.98      486.94    137.33 o 
   9   7   6      248.12      362.64    133.81 o 
  10   7   6       19.08      -63.10     63.10 o 
 -13   8   6       16.78        6.78     80.38 o 
 -12   8   6       51.03       74.74     51.63 o 
 -11   8   6      427.38      414.86     85.99 o 
 -10   8   6       15.25       13.75     42.08 o 
  -9   8   6        2.25       12.40     43.36 o 
  -8   8   6        0.76        0.35     37.60 o 
  -7   8   6     1080.81     1199.25    111.68 o 
  -6   8   6      191.91      250.75     64.34 o 
  -5   8   6       36.61       18.61     30.47 o 
  -4   8   6       16.32       -2.22     33.36 o 
  -3   8   6      926.29      898.05    134.69 o 
  -2   8   6       44.08       62.93     33.84 o 
  -1   8   6      558.37      508.33     69.58 o 
   0   8   6      198.07      286.34     61.91 o 
   1   8   6      218.81      168.27     51.21 o 
   2   8   6      136.24      122.34     42.75 o 
   3   8   6       65.38       37.88     64.13 o 
   4   8   6      171.15       99.00     48.05 o 
   5   8   6       55.47       64.39     36.92 o 
   6   8   6        6.26      -26.79     58.27 o 
   7   8   6       22.12        6.15     63.83 o 
   8   8   6      196.25      278.02    107.75 o 
   9   8   6        5.87      123.71     86.23 o 
 -13   9   6        0.49        7.44     59.97 o 
 -12   9   6        4.70       -7.02     53.38 o 
 -11   9   6      223.44      364.67     88.15 o 
 -10   9   6       54.48       19.17     42.78 o 
  -9   9   6       72.41       99.99     50.43 o 
  -8   9   6        6.85      -32.76     32.76 o 
  -7   9   6     1736.28     1669.58    162.66 o 
  -6   9   6        3.78      -31.29     51.83 o 
  -5   9   6       10.87       66.32     39.27 o 
  -4   9   6       91.81      133.48     47.24 o 
  -3   9   6     4418.08     5142.91    334.68 o 
  -2   9   6      282.45      259.14     93.70 o 
  -1   9   6        8.86       -2.28     31.60 o 
   0   9   6      842.27      726.06     99.26 o 
   1   9   6     1930.22     2372.60    157.90 o 
   2   9   6        3.16       17.58     35.57 o 
   3   9   6      237.30      287.19     70.81 o 
   4   9   6      185.38      155.98     54.77 o 
   5   9   6      488.34      666.29    107.21 o 
   6   9   6      121.98      183.30     89.16 o 
   7   9   6       59.60       -0.44     65.00 o 
   8   9   6       28.58       67.05     91.21 o 
 -12  10   6       13.78      -56.04     56.04 o 
 -11  10   6       48.73       -3.70     52.93 o 
 -10  10   6      170.29       95.18     60.03 o 
  -9  10   6        8.25       76.71     51.83 o 
  -8  10   6       13.98      -49.59     49.59 o 
  -7  10   6       60.16       38.22     54.90 o 
  -6  10   6      138.46      157.95     56.24 o 
  -5  10   6       10.80      100.14     64.42 o 
  -4  10   6      172.33      117.12     73.20 o 
  -3  10   6       30.30        1.02     56.81 o 
  -2  10   6      457.62      550.48    144.79 o 
  -1  10   6       69.55       51.83     62.22 o 
   0  10   6        6.90      -25.59     33.89 o 
   1  10   6        0.30       24.20     35.46 o 
   2  10   6       43.00       35.98     60.83 o 
   3  10   6       80.95       82.77     53.50 o 
   4  10   6        0.01       35.40     39.99 o 
   5  10   6      139.47      123.17     56.65 o 
   6  10   6        2.56       -1.02     70.57 o 
   7  10   6       91.20      165.14    101.17 o 
 -11  11   6       14.68       70.96     64.39 o 
 -10  11   6      189.06      206.51     72.43 o 
  -9  11   6        0.62       59.88     55.95 o 
  -8  11   6        6.96      -34.37     62.08 o 
  -7  11   6       20.28      101.31     72.47 o 
  -6  11   6      432.30      712.26    170.56 o 
  -5  11   6       21.80       -9.08     63.69 o 
  -4  11   6       17.34       36.60     68.52 o 
  -3  11   6       16.78       32.06     61.20 o 
  -2  11   6      189.64      272.46    101.17 o 
  -1  11   6       20.23       78.77     68.22 o 
   0  11   6       17.15       -0.88     56.66 o 
   1  11   6       14.56       37.79     42.04 o 
   2  11   6      558.36      782.86    233.81 o 
   3  11   6       93.28      104.94     57.39 o 
   4  11   6        0.99        2.74     46.81 o 
   5  11   6        2.41       89.31     53.32 o 
   6  11   6      137.77      189.59     99.70 o 
 -10  12   6       31.02      124.73     70.64 o 
  -9  12   6        0.37       72.47     73.93 o 
  -8  12   6       39.14       30.45     74.81 o 
  -7  12   6        6.73       91.80     79.35 o 
  -6  12   6       11.35      -55.63     55.63 o 
  -5  12   6        3.01       50.95     71.01 o 
  -4  12   6        1.66      201.89    103.65 o 
  -3  12   6       17.78       46.56     59.15 o 
  -2  12   6        2.82      -29.72     59.29 o 
  -1  12   6        0.02      -14.79     57.24 o 
   0  12   6       54.26       19.03     62.37 o 
   1  12   6        0.01       31.62     65.00 o 
   2  12   6        8.46      -35.14     61.64 o 
   3  12   6        0.47      120.17     56.42 o 
   4  12   6       27.91       87.71     50.17 o 
  -8  13   6        5.69      -24.45     66.32 o 
  -7  13   6       27.10       31.04     88.57 o 
  -6  13   6        0.27      108.34     86.53 o 
  -5  13   6      442.67      529.55    156.21 o 
  -4  13   6        6.20      -57.98     57.98 o 
  -3  13   6       55.43        2.20     52.85 o 
  -2  13   6        2.56       -6.59     57.10 o 
  -1  13   6      116.94      -43.48     59.29 o 
   0  13   6       69.10      -42.46     62.81 o 
   1  13   6       33.42      124.88     77.74 o 
   2  13   6        1.18      -28.26     73.50 o 
  -5  14   6        3.49       17.57     92.97 o 
  -4  14   6        4.68      -64.86     64.86 o 
  -3  14   6        7.04        3.66     74.08 o 
  -2  14   6        5.86      -70.86     70.86 o 
  -1  14   6       26.30      115.51     86.53 o 
  -3 -17   7        1.78       -1.66     43.12 o 
  -2 -17   7       17.97      -41.80     41.80 o 
  -1 -17   7       23.08      234.25     95.31 o 
   0 -17   7      148.04      139.52     97.07 o 
   1 -17   7        8.87      165.73     87.55 o 
   2 -17   7       11.16       96.33     74.67 o 
   3 -17   7        0.21      138.65     76.57 o 
   4 -17   7       24.03      -33.09     83.60 o 
  -5 -16   7      197.64      304.05     84.02 o 
  -4 -16   7       87.92      -41.99     50.88 o 
  -3 -16   7       45.01      -25.20     70.86 o 
  -1 -16   7      163.57      191.50     91.21 o 
   0 -16   7      161.50      136.74     87.84 o 
   1 -16   7       47.75      102.63     90.04 o 
   2 -16   7      102.85      169.83     92.67 o 
   3 -16   7       80.90       -1.02     76.86 o 
   4 -16   7      173.62      262.65    106.88 o 
   5 -16   7       71.97       93.11     79.79 o 
  -7 -15   7        2.09       28.20     54.03 o 
  -6 -15   7       46.36       32.99     52.27 o 
  -5 -15   7        5.04        7.36     43.90 o 
  -4 -15   7       14.79       18.90     36.87 o 
  -3 -15   7        9.43      -11.41     40.19 o 
  -1 -15   7        5.57      -17.13     65.15 o 
   0 -15   7        7.97       37.92     54.61 o 
   1 -15   7      110.05      143.18     76.28 o 
   2 -15   7      130.29      -42.90     63.69 o 
   3 -15   7       95.02      286.37    104.09 o 
   4 -15   7        0.05       40.41     67.93 o 
   5 -15   7       16.21      101.75     74.67 o 
   7 -15   7       79.97       71.01     88.28 o 
   8 -15   7       14.56      -41.58     75.25 o 
  -9 -14   7       36.85      137.62    105.85 o 
  -8 -14   7      112.27      151.09    111.12 o 
  -7 -14   7       99.28      146.48     70.87 o 
  -6 -14   7       35.20      -25.88     41.48 o 
  -5 -14   7      402.94      448.68    198.38 o 
  -4 -14   7      270.49      243.31     73.20 o 
  -3 -14   7      523.78      395.97     86.52 o 
  -1 -14   7      420.49      364.11    108.19 o 
   0 -14   7      190.13      197.21     83.89 o 
   1 -14   7      457.34      703.04    151.53 o 
   2 -14   7      530.97      825.58    167.93 o 
   3 -14   7      307.00      457.08    126.20 o 
   4 -14   7       58.10      133.56     52.18 o 
   5 -14   7       80.82      101.52     50.62 o 
   6 -14   7      311.22      284.61    111.41 o 
   7 -14   7       30.14       41.58     81.69 o 
   8 -14   7       34.46       14.64     86.53 o 
   9 -14   7        4.25      -23.28     79.20 o 
 -10 -13   7       12.20        5.98     53.82 o 
  -9 -13   7       60.40       70.74     57.88 o 
  -8 -13   7        0.73        7.57     44.60 o 
  -7 -13   7        7.13      -28.78     40.55 o 
  -6 -13   7      125.05      165.79     60.07 o 
  -5 -13   7       20.86       -4.62     40.10 o 
  -4 -13   7       10.81       40.28     39.23 o 
  -3 -13   7        1.65      -30.03     35.66 o 
  -1 -13   7        0.97       -7.17     46.85 o 
   0 -13   7      635.02      568.05    131.62 o 
   1 -13   7      631.47      647.84    139.67 o 
   2 -13   7       44.57       57.98     50.51 o 
   3 -13   7       54.09       77.47     38.21 o 
   4 -13   7      820.92      801.95     98.03 o 
   5 -13   7      687.03      783.10    113.17 o 
   6 -13   7      112.83      127.08     76.72 o 
   7 -13   7       74.66       30.60     65.59 o 
   8 -13   7       17.90       -4.68     65.59 o 
   9 -13   7      122.09      204.67    102.92 o 
  10 -13   7       25.60       83.30     82.28 o 
 -11 -12   7      100.80      129.84     67.88 o 
 -10 -12   7      104.85       52.49     51.21 o 
  -9 -12   7        3.42      -39.73     39.73 o 
  -8 -12   7      265.09      228.07     70.36 o 
  -7 -12   7       81.70      134.21     45.35 o 
  -6 -12   7       55.12      138.13     54.39 o 
  -5 -12   7       63.99       76.90     40.77 o 
  -4 -12   7      383.80      396.00     81.96 o 
  -3 -12   7      242.52      342.82     74.91 o 
  -1 -12   7      526.52      567.76    127.96 o 
   0 -12   7      965.82     1080.91    147.72 o 
   1 -12   7      404.28      458.69    112.88 o 
   2 -12   7      351.21      698.06    113.17 o 
   3 -12   7      471.97      573.47    128.69 o 
   4 -12   7      160.48      106.06     60.54 o 
   5 -12   7      144.63      152.44     40.67 o 
   6 -12   7      237.71      319.31    106.14 o 
   7 -12   7      195.36      355.03    112.00 o 
   8 -12   7      179.44      224.29    104.09 o 
   9 -12   7       22.75      126.64     83.60 o 
  10 -12   7        1.79       -0.44     59.73 o 
  11 -12   7       44.86       52.12     86.82 o 
 -12 -11   7       35.33       38.17     75.84 o 
 -11 -11   7        4.85      -12.14     49.76 o 
 -10 -11   7       21.94      -21.41     45.15 o 
  -9 -11   7       59.41       66.93     78.62 o 
  -8 -11   7       68.26      100.10     50.78 o 
  -7 -11   7       30.78      156.72     66.98 o 
  -6 -11   7       12.41       63.44     41.67 o 
  -5 -11   7      189.19      198.69     56.33 o 
  -4 -11   7       14.05        3.09     33.04 o 
  -3 -11   7       18.93       27.91     28.77 o 
  -2 -11   7       58.37       34.91     31.30 o 
  -1 -11   7        7.51       11.13     43.92 o 
   0 -11   7       69.00       18.15     44.65 o 
   1 -11   7      121.29       71.45     49.34 o 
   2 -11   7      379.15      476.99    108.78 o 
   3 -11   7      171.06      132.94     61.49 o 
   4 -11   7        1.22       26.90     33.82 o 
   5 -11   7      440.98      297.27     58.80 o 
   6 -11   7      962.95     1192.68    103.14 o 
   7 -11   7       23.14       36.75     56.37 o 
   8 -11   7       25.39       96.48     71.88 o 
   9 -11   7        1.27      117.27     73.79 o 
  11 -11   7       56.21      -68.66     68.66 o 
 -12 -10   7       24.17       -1.06     55.50 o 
 -11 -10   7      114.35       69.71     65.15 o 
 -10 -10   7      197.65       76.61     68.08 o 
  -9 -10   7      764.76      705.33    139.08 o 
  -8 -10   7       26.75       -8.33     33.90 o 
  -7 -10   7       69.14       24.56     38.55 o 
  -6 -10   7       84.10      144.87     41.18 o 
  -5 -10   7     1649.87     1628.56    368.87 o 
  -4 -10   7      178.39      261.68     57.38 o 
  -3 -10   7      955.34      982.28     93.79 o 
  -2 -10   7      158.21      110.34     37.18 o 
  -1 -10   7     1634.58     1734.60    170.85 o 
   0 -10   7      535.64      449.61    103.51 o 
   1 -10   7     1135.88     1215.31    137.62 o 
   2 -10   7      922.69      716.80    108.93 o 
   3 -10   7      107.97      183.30     68.22 o 
   4 -10   7      675.00      877.17     81.89 o 
   5 -10   7      478.96      543.59     74.95 o 
   6 -10   7       10.36       68.81     41.73 o 
   7 -10   7      581.94      450.47    134.77 o 
   8 -10   7       41.83       82.28     66.91 o 
   9 -10   7        3.56       -3.37     66.03 o 
  10 -10   7      105.18      -41.58     59.73 o 
  11 -10   7       10.45       54.90     77.01 o 
  12 -10   7       31.08      133.23     91.50 o 
 -13  -9   7       43.18      174.39     65.72 o 
 -12  -9   7       34.40       30.87     49.98 o 
 -11  -9   7        2.55       13.55     86.53 o 
 -10  -9   7        0.00       45.81     41.40 o 
  -9  -9   7      102.28       32.68     88.65 o 
  -8  -9   7     1335.50     1619.69    134.79 o 
  -7  -9   7      100.49       38.36     37.50 o 
  -6  -9   7      551.44      401.35     79.76 o 
  -5  -9   7      493.45      419.40     89.60 o 
  -4  -9   7     1467.03     1426.85    108.51 o 
  -3  -9   7       12.50       15.13     41.73 o 
  -2  -9   7      356.09      327.98     58.93 o 
  -1  -9   7     1896.66     2187.16    151.09 o 
   0  -9   7      971.35      763.21    108.05 o 
   1  -9   7     1020.81     1102.28    121.22 o 
   2  -9   7     1213.85     1169.48    123.57 o 
   3  -9   7     1580.32     1685.70    144.65 o 
   4  -9   7      196.16      300.20     53.51 o 
   5  -9   7      376.11      330.27     56.78 o 
   6  -9   7     2162.88     2202.07    178.47 o 
   7  -9   7      622.39      656.48    101.90 o 
   8  -9   7      173.06      243.14     61.07 o 
   9  -9   7      193.51      172.32     85.65 o 
  10  -9   7        3.74       47.29     62.81 o 
  12  -9   7       11.19      -47.73     75.98 o 
 -14  -8   7       74.28      157.09    113.90 o 
 -13  -8   7       62.74      147.91     63.91 o 
 -12  -8   7      246.95      329.42     80.83 o 
 -11  -8   7       46.04       23.21     47.37 o 
 -10  -8   7      912.81      855.75    121.64 o 
  -9  -8   7      268.63      314.52     73.82 o 
  -8  -8   7      259.35       58.68    114.12 o 
  -7  -8   7       47.43      107.02     64.20 o 
  -6  -8   7     1225.61     1022.16    266.24 o 
  -5  -8   7       37.88      123.71     60.61 o 
  -4  -8   7      782.59      664.04    137.18 o 
  -3  -8   7      113.36      107.56     44.58 o 
  -2  -8   7     1421.28     1546.59    101.05 o 
  -1  -8   7      149.89       67.19     48.17 o 
   0  -8   7      291.86      189.41     41.74 o 
   1  -8   7      115.94      114.49     51.97 o 
   2  -8   7     1194.05     1311.64    119.91 o 
   3  -8   7      197.37      145.90     36.16 o 
   4  -8   7        9.58      -13.84     18.89 o 
   5  -8   7      404.86      393.95     58.78 o 
   6  -8   7        2.86      -18.59     32.50 o 
   7  -8   7      179.16      106.73     55.34 o 
   8  -8   7      148.31      286.41     64.33 o 
   9  -8   7        5.09       -5.88     30.91 o 
  10  -8   7       13.41       21.23     54.02 o 
  11  -8   7       29.52      -51.53     62.22 o 
  12  -8   7        1.04        1.32     71.01 o 
  13  -8   7       25.57      168.07     96.19 o 
 -14  -7   7       26.97       42.02     91.80 o 
 -13  -7   7       10.00       69.10     51.86 o 
 -12  -7   7        4.78       36.66     45.43 o 
 -11  -7   7      423.47      402.78     80.73 o 
 -10  -7   7      663.37      605.19     98.68 o 
  -9  -7   7        7.46      -25.38     30.71 o 
  -8  -7   7      504.35      480.95     84.50 o 
  -7  -7   7      368.07      502.32     91.72 o 
  -6  -7   7      611.75      486.09     77.62 o 
  -5  -7   7     1087.50      907.56    122.25 o 
  -4  -7   7      552.34      544.92    108.19 o 
  -3  -7   7     1252.29      960.21     77.60 o 
  -2  -7   7     1006.14      894.51    114.12 o 
  -1  -7   7     1115.67     1096.56     77.48 o 
   0  -7   7     1709.79     1622.78    129.13 o 
   1  -7   7     4499.97     4817.20    285.49 o 
   3  -7   7     1466.35     1396.65     99.12 o 
   4  -7   7     1625.82     1711.02     90.67 o 
   5  -7   7      104.02      155.79     73.71 o 
   6  -7   7     4236.31     4193.91    240.69 o 
   7  -7   7      653.08      649.16    102.34 o 
   8  -7   7       30.50       51.24     51.24 o 
   9  -7   7      807.65     1018.05    125.10 o 
  10  -7   7      402.89      478.67     90.91 o 
  11  -7   7       96.77      193.84     98.68 o 
  12  -7   7      535.17      432.04    140.11 o 
  13  -7   7        6.95      -67.20     67.20 o 
 -14  -6   7       35.81       38.65     79.20 o 
 -13  -6   7       34.83       19.83     53.67 o 
 -12  -6   7        2.37        5.69     42.58 o 
 -11  -6   7      176.46      172.38     57.58 o 
 -10  -6   7      235.10      258.71     63.78 o 
  -9  -6   7       67.19      101.03     42.49 o 
  -8  -6   7       68.99       69.58     37.43 o 
  -7  -6   7      613.26      642.83    116.10 o 
  -6  -6   7       33.74       27.57     23.32 o 
  -5  -6   7      383.62      428.23     98.97 o 
  -4  -6   7      134.85      172.76     59.44 o 
  -3  -6   7      539.24      468.35     77.16 o 
  -2  -6   7      134.16      152.41     54.02 o 
  -1  -6   7      706.06      728.84     58.61 o 
   0  -6   7     2043.66     1784.93     99.41 o 
   1  -6   7     2036.63     1762.03     83.38 o 
   2  -6   7     3640.69     3133.04    124.10 o 
   3  -6   7      425.09      502.42     58.78 o 
   4  -6   7      768.98      799.37     65.43 o 
   5  -6   7        0.82       -5.71     27.23 o 
   6  -6   7        0.17       43.34     36.45 o 
   7  -6   7        7.67       -8.93     33.53 o 
   8  -6   7      311.59      266.02     81.69 o 
   9  -6   7      215.92      165.35     65.44 o 
  10  -6   7      183.76      189.05     57.07 o 
  11  -6   7       71.90      -16.30     41.68 o 
  12  -6   7        0.20      -60.61     67.35 o 
  13  -6   7        4.36       49.63     85.94 o 
 -14  -5   7      146.69      146.70     83.89 o 
 -13  -5   7        8.48       75.15     49.70 o 
 -12  -5   7       49.58       99.60     51.51 o 
 -11  -5   7       89.32      125.99     42.73 o 
 -10  -5   7     2399.42     2378.59    121.87 o 
  -9  -5   7      134.05      139.97     47.12 o 
  -8  -5   7      597.12      646.33     80.15 o 
  -7  -5   7      129.54      198.67     62.81 o 
  -6  -5   7      892.01     1010.57     83.03 o 
  -5  -5   7      988.41      940.80    114.05 o 
  -4  -5   7     2106.64     1997.55    155.63 o 
  -3  -5   7      769.21      537.31     79.20 o 
  -2  -5   7      916.83     1092.18    105.85 o 
  -1  -5   7     2645.37     2846.99    159.73 o 
   0  -5   7     4887.67     4643.96    192.82 o 
   1  -5   7     2594.51     2401.92    130.59 o 
   2  -5   7     1543.40     1809.64     83.99 o 
   3  -5   7      381.06      408.07     57.46 o 
   4  -5   7     3396.12     4037.96    111.09 o 
   5  -5   7     4879.47     4770.16    243.91 o 
   6  -5   7        1.36      -26.06     26.06 o 
   7  -5   7      125.03       55.78     41.87 o 
   8  -5   7      736.83      908.00    125.32 o 
   9  -5   7     2656.79     3383.47    179.70 o 
  10  -5   7      324.31      314.27     71.27 o 
  11  -5   7      144.04      123.29     51.61 o 
  12  -5   7       53.05      -11.62     45.01 o 
  13  -5   7      159.73      147.28     95.31 o 
 -14  -4   7       18.62       58.12     81.84 o 
 -13  -4   7       48.38       28.66     65.71 o 
 -12  -4   7      117.44      124.58     42.42 o 
 -11  -4   7      230.92      221.03     51.48 o 
 -10  -4   7      251.43      232.44     83.77 o 
  -9  -4   7        6.36      -10.02     23.03 o 
  -8  -4   7     1052.23     1140.01     79.87 o 
  -7  -4   7        4.31        4.99     22.58 o 
  -6  -4   7      470.77      382.99     92.38 o 
  -5  -4   7       88.21      129.57     50.07 o 
  -4  -4   7     1532.48     1893.16    147.14 o 
  -3  -4   7     6741.99     6725.25    259.87 o 
  -2  -4   7     1360.70     1362.88    111.41 o 
  -1  -4   7      727.19      374.21     58.27 o 
   0  -4   7      127.64      220.05     49.19 o 
   1  -4   7     2926.71     1872.34     83.42 o 
   2  -4   7       12.48       -1.17     13.38 o 
   3  -4   7      155.39       72.84     19.82 o 
   4  -4   7      354.37      171.88     58.12 o 
   5  -4   7      327.86      288.71     79.20 o 
   6  -4   7       49.86       86.23     43.92 o 
   7  -4   7       31.04       11.71     37.33 o 
   8  -4   7      346.94      536.28    118.00 o 
   9  -4   7       88.03      101.61     41.14 o 
  10  -4   7        1.72       28.89     34.54 o 
  11  -4   7      183.68      217.81     65.01 o 
  12  -4   7      319.15      351.68     91.96 o 
  13  -4   7       26.23       44.11     76.20 o 
 -14  -3   7        0.21      -27.86     52.40 o 
 -13  -3   7       46.80       43.34     44.65 o 
 -12  -3   7      337.56      323.49     60.48 o 
 -11  -3   7      236.91      270.62     54.34 o 
 -10  -3   7      240.03      245.94     49.17 o 
  -9  -3   7      835.10      886.86     72.28 o 
  -8  -3   7      584.65      578.30     56.32 o 
  -7  -3   7     5055.74     5321.03    148.10 o 
  -6  -3   7     2948.45     2643.48    183.15 o 
  -5  -3   7     1406.82     1528.61    136.01 o 
  -4  -3   7     2425.33     2071.33    148.16 o 
  -3  -3   7     3193.86     2775.10    160.75 o 
  -2  -3   7     8513.37     8827.77    271.00 o 
  -1  -3   7       27.73       26.79     22.99 o 
   0  -3   7    25443.09    27930.79    332.11 o 
   1  -3   7    14924.47    14050.57    220.08 o 
   2  -3   7     1109.96     1215.95     58.77 o 
   3  -3   7      227.67      165.45     23.83 o 
   4  -3   7     9729.06    11051.22    359.28 o 
   5  -3   7       17.03        0.59     25.91 o 
   6  -3   7      800.28      644.33     99.56 o 
   7  -3   7      477.34      607.58    121.22 o 
   8  -3   7      579.58      730.27    119.03 o 
   9  -3   7     1108.90     1125.67    104.29 o 
  10  -3   7     1347.69     1239.57    114.66 o 
  11  -3   7      430.29      348.69     81.83 o 
  12  -3   7       44.65      103.61     64.13 o 
  13  -3   7        0.60      -49.51     52.12 o 
 -15  -2   7      155.54      296.03    131.62 o 
 -14  -2   7        0.39      -77.83    170.93 o 
 -13  -2   7        8.68       -5.40     46.43 o 
 -12  -2   7        3.28       14.84     31.00 o 
 -11  -2   7     1680.95     1849.13    105.79 o 
 -10  -2   7      659.86      768.26     73.25 o 
  -9  -2   7      832.19      886.89     90.54 o 
  -8  -2   7      543.60      623.90     61.42 o 
  -7  -2   7      262.04      295.78    133.16 o 
  -6  -2   7      241.26      282.78     52.86 o 
  -5  -2   7     2413.73     2630.45    169.98 o 
  -4  -2   7       29.30       40.99     37.48 o 
  -3  -2   7      672.24      603.92     75.84 o 
  -2  -2   7     1465.88     1400.07    105.70 o 
  -1  -2   7     3770.66     3305.34    109.91 o 
   0  -2   7     1864.45     1540.69     73.63 o 
   1  -2   7     1979.31     2021.75     80.74 o 
   2  -2   7      168.42      156.24     27.35 o 
   3  -2   7      909.39     1052.68     44.49 o 
   4  -2   7     1716.96     1609.28    139.67 o 
   5  -2   7     1844.54     1661.11    148.89 o 
   6  -2   7       87.62       88.28     48.75 o 
   7  -2   7      740.67      783.85    117.27 o 
   8  -2   7      254.57      221.95     84.48 o 
   9  -2   7      790.73      808.03    108.43 o 
  10  -2   7      242.04      206.82     58.28 o 
  11  -2   7       39.30        9.32     44.83 o 
  12  -2   7       49.56       23.98    172.32 o 
  13  -2   7      118.56       68.69    137.69 o 
 -15  -1   7       59.49      119.91    110.39 o 
 -14  -1   7       96.62      142.85     68.02 o 
 -13  -1   7       12.27       66.21     86.89 o 
 -12  -1   7      659.31      712.52    104.66 o 
 -11  -1   7      590.05      558.75     74.21 o 
 -10  -1   7     1320.87     1606.43     92.22 o 
  -9  -1   7      606.11      699.88     61.46 o 
  -8  -1   7       27.13       47.23     45.53 o 
  -7  -1   7       27.58       54.28     28.11 o 
  -6  -1   7     7936.37     8281.49    224.43 o 
  -5  -1   7       62.94       35.28     37.04 o 
  -4  -1   7     1275.73     1137.71    108.34 o 
  -3  -1   7      525.78      422.82     65.30 o 
  -2  -1   7    23001.71    23474.01    305.33 o 
  -1  -1   7    13704.43    16254.45    248.91 o 
   0  -1   7      559.69      363.11     39.55 o 
   1  -1   7     4992.46     4498.33    122.57 o 
   2  -1   7     3748.39     2939.12     93.71 o 
   3  -1   7     1881.93     2179.03     73.00 o 
   4  -1   7      567.41      557.66     84.18 o 
   5  -1   7     5109.78     5204.98    268.95 o 
   6  -1   7     3974.79     4081.47    249.62 o 
   7  -1   7       86.99       76.86     52.71 o 
   8  -1   7      824.20      917.66    138.21 o 
   9  -1   7      275.13      322.53     68.17 o 
  10  -1   7      437.30      511.26     89.53 o 
  11  -1   7        0.63       -6.30     43.92 o 
  12  -1   7       61.39       76.11     55.23 o 
  13  -1   7      141.86      122.10    101.75 o 
 -16   0   7       10.18      -20.06     97.36 o 
 -15   0   7        0.41      -66.91     84.91 o 
 -14   0   7      347.71      373.88     88.36 o 
 -13   0   7       36.74      102.46     57.37 o 
 -12   0   7        0.05      125.82     45.81 o 
 -11   0   7      636.84      444.24     88.94 o 
 -10   0   7        3.81       57.21     39.68 o 
  -9   0   7       59.25        2.14     33.72 o 
  -8   0   7     2178.52     2649.59    242.23 o 
  -7   0   7      542.67      401.84     67.18 o 
  -6   0   7     2460.47     2940.40    177.00 o 
  -5   0   7        2.16       -3.43     20.30 o 
  -4   0   7     3478.27     3249.31    189.45 o 
  -3   0   7      996.84      887.71     58.75 o 
  -2   0   7      376.03      332.56     80.38 o 
  -1   0   7     1724.45     1676.38     80.14 o 
   0   0   7      999.20      853.99     58.38 o 
   1   0   7       29.31       22.69     15.28 o 
   2   0   7     3955.05     4022.19    118.55 o 
   3   0   7      948.28      818.28     53.95 o 
   4   0   7       62.78       59.76     19.03 o 
   5   0   7     1352.85     1521.15    149.04 o 
   6   0   7     2630.76     2509.52    201.45 o 
   7   0   7       47.52      127.52     67.49 o 
   8   0   7       14.25      -39.97     39.97 o 
   9   0   7      440.13      532.14     85.42 o 
  10   0   7      501.06      459.26     84.44 o 
  11   0   7      299.39      321.18     74.03 o 
  12   0   7       77.72       85.94     91.36 o 
  13   0   7       60.99       95.46     96.48 o 
 -15   1   7       91.04      406.86    141.13 o 
 -14   1   7       40.90       18.49     62.81 o 
 -13   1   7      207.18      273.02     70.78 o 
 -12   1   7      128.16       61.71     45.32 o 
 -11   1   7      692.98      834.52    105.28 o 
 -10   1   7       12.48       17.47     35.66 o 
  -9   1   7     1994.29     1857.04    126.80 o 
  -8   1   7       21.06       -7.20     42.97 o 
  -7   1   7     1595.30     1516.59    104.11 o 
  -6   1   7     1388.65     1175.66     88.70 o 
  -5   1   7       41.43       32.23     37.48 o 
  -4   1   7       61.56       36.86     18.03 o 
  -3   1   7      332.55      346.39     39.86 o 
  -2   1   7      478.42      385.91     64.42 o 
  -1   1   7     3861.26     3925.18    147.80 o 
   0   1   7     5644.00     5933.07    155.50 o 
   1   1   7       11.99        5.43     16.18 o 
   2   1   7      905.70      662.05    130.74 o 
   3   1   7     1160.56     1069.93     67.15 o 
   4   1   7      796.30      777.02     95.60 o 
   5   1   7      265.74      138.35     54.76 o 
   6   1   7      728.13      833.48    126.20 o 
   7   1   7       27.96       11.27     51.10 o 
   8   1   7     1179.82     1390.99    179.05 o 
   9   1   7      706.00      752.56     94.10 o 
  10   1   7      132.42      190.52     58.61 o 
  11   1   7        1.88       15.81     62.95 o 
  12   1   7       13.09      -48.61     62.81 o 
 -15   2   7       47.34       33.53     84.04 o 
 -14   2   7       27.16       14.27     66.17 o 
 -13   2   7      394.08      509.94     98.30 o 
 -12   2   7      130.25       36.11     91.14 o 
 -11   2   7      565.78      378.52     95.75 o 
 -10   2   7      283.04      286.60     69.42 o 
  -9   2   7      191.49      305.26     70.93 o 
  -8   2   7       50.74       36.75     35.94 o 
  -7   2   7     1458.59     1788.61    116.93 o 
  -6   2   7      122.57       78.50     20.32 o 
  -5   2   7       14.99        3.98     12.08 o 
  -4   2   7     2195.15     2364.74     77.66 o 
  -3   2   7     2603.48     2835.10    102.01 o 
  -2   2   7     2209.61     1855.59     86.85 o 
  -1   2   7      356.44      362.85     59.59 o 
   0   2   7     5137.39     5015.46    150.57 o 
   1   2   7      791.15      742.33     89.75 o 
   2   2   7      364.99      209.59     48.68 o 
   3   2   7     2942.92     3116.71    124.98 o 
   4   2   7     1117.60     1138.24     86.89 o 
   5   2   7     1571.98     1827.06     98.81 o 
   6   2   7      221.25      154.02     68.96 o 
   7   2   7      656.58      787.36    160.02 o 
   8   2   7      404.88      586.79    138.94 o 
   9   2   7       17.34       57.39     70.13 o 
  10   2   7       11.73      -46.70     59.29 o 
  11   2   7      100.45      -52.27     66.17 o 
  12   2   7      233.72        0.15     72.03 o 
 -15   3   7       44.86       55.05     78.18 o 
 -14   3   7      251.13      226.39     76.50 o 
 -13   3   7       44.11      112.09     54.23 o 
 -12   3   7     1284.91     1442.29    128.73 o 
 -11   3   7       68.66       85.05     41.58 o 
 -10   3   7        2.73       40.39     37.62 o 
  -9   3   7       27.88       19.10     31.26 o 
  -8   3   7     3256.77     3210.59    165.56 o 
  -7   3   7      429.45      610.15     79.90 o 
  -6   3   7     2353.50     2581.23    137.27 o 
  -5   3   7     1091.08      991.04     79.17 o 
  -4   3   7     2262.68     2457.72    114.40 o 
  -3   3   7     6803.98     7663.02    250.28 o 
  -2   3   7       33.83       86.40     29.28 o 
  -1   3   7     1657.59     1444.49     95.24 o 
   0   3   7     1544.80     1315.34     82.23 o 
   1   3   7     1023.37     1112.88     77.95 o 
   2   3   7      330.91      265.64     47.56 o 
   3   3   7      784.75      751.73     68.19 o 
   4   3   7      167.71      134.27     50.58 o 
   5   3   7       39.63       33.38     37.70 o 
   6   3   7     1274.08     1506.07    178.61 o 
   7   3   7      148.05      147.14     81.99 o 
   8   3   7      226.36      148.75     90.77 o 
   9   3   7        8.32      -49.63     49.63 o 
  10   3   7       50.49       22.40     60.03 o 
  11   3   7       11.79        0.15     68.66 o 
  12   3   7       20.45       87.55     85.94 o 
 -15   4   7        3.62      -26.50     78.47 o 
 -14   4   7       45.26       60.48     77.59 o 
 -13   4   7       50.11       65.32     49.49 o 
 -12   4   7      306.16      405.02     81.50 o 
 -11   4   7      631.85      709.93    122.69 o 
 -10   4   7      407.77      452.18     81.34 o 
  -9   4   7       18.16        6.44     52.19 o 
  -8   4   7      186.73      233.72     55.86 o 
  -7   4   7       53.80       34.54     32.85 o 
  -6   4   7      906.73     1208.74     98.60 o 
  -5   4   7      462.56      540.37     78.09 o 
  -4   4   7        8.72       31.50     16.74 o 
  -3   4   7      165.64      172.72     35.96 o 
  -2   4   7     1188.72     1178.89    136.16 o 
  -1   4   7      128.69      137.43     35.49 o 
   0   4   7     2323.20     2307.56    218.73 o 
   1   4   7     5383.09     5643.88    183.49 o 
   2   4   7     1289.06     1127.10     86.22 o 
   3   4   7       12.95       20.24     35.94 o 
   4   4   7     1445.28     1586.17    107.41 o 
   5   4   7     2842.47     3009.62    147.99 o 
   6   4   7       83.39       92.38     59.59 o 
   7   4   7      108.35      124.15     83.16 o 
   8   4   7      711.15      714.46    162.07 o 
   9   4   7      489.77      670.39    170.12 o 
  10   4   7        3.60       -4.83     57.54 o 
  11   4   7       11.69        9.52     74.37 o 
 -15   5   7       65.62        2.93     88.14 o 
 -14   5   7       58.49       34.55     91.06 o 
 -13   5   7      397.32      142.07    147.80 o 
 -12   5   7       12.64       26.75     46.17 o 
 -11   5   7      468.52      453.41    112.59 o 
 -10   5   7      534.32      512.70     92.24 o 
  -9   5   7       65.52       36.26     41.51 o 
  -8   5   7      580.24      499.19     85.65 o 
  -7   5   7     1247.03     1467.37    115.01 o 
  -6   5   7      362.71      472.00     75.50 o 
  -5   5   7       11.25        6.31     26.86 o 
  -4   5   7      247.62      215.09     31.63 o 
  -3   5   7      489.10      582.66    156.21 o 
  -2   5   7        1.68       28.24     22.10 o 
  -1   5   7      220.59      207.99     46.14 o 
   0   5   7      352.74      397.97    112.66 o 
   1   5   7       22.20       -2.64     21.26 o 
   2   5   7       24.71       44.27     54.24 o 
   3   5   7      263.40      339.09     65.29 o 
   4   5   7      103.02       95.94     43.41 o 
   5   5   7        8.21       38.61     34.01 o 
   6   5   7        4.44       16.10     59.44 o 
   7   5   7      170.74      170.85     85.94 o 
   8   5   7       44.73       98.68     74.81 o 
   9   5   7        0.01       26.65     67.64 o 
  10   5   7        0.19        6.00     66.03 o 
  11   5   7       18.39       28.11     78.47 o 
 -14   6   7       32.55      -12.59     91.80 o 
 -13   6   7       41.19       57.52     51.31 o 
 -12   6   7        9.08      -16.92     46.52 o 
 -11   6   7        2.14      -15.09     42.07 o 
 -10   6   7       45.84       30.24     44.73 o 
  -9   6   7      681.55      774.61    113.54 o 
  -8   6   7        0.06       -0.49     38.04 o 
  -7   6   7      412.80      430.11     82.20 o 
  -6   6   7      103.97      118.32     42.01 o 
  -5   6   7      516.26      763.76    126.35 o 
  -4   6   7      186.74      157.34     60.47 o 
  -3   6   7     2202.13     2349.02    157.53 o 
  -2   6   7      265.35      292.57     52.32 o 
  -1   6   7      935.82     1021.15     83.01 o 
   0   6   7      394.02      347.69     60.31 o 
   1   6   7     1152.42     1405.55    103.88 o 
   2   6   7      694.38      905.46    153.07 o 
   3   6   7      292.24      268.97     58.26 o 
   4   6   7      457.44      540.51    107.17 o 
   5   6   7      924.31     1065.47    103.87 o 
   6   6   7      376.42      376.26    119.91 o 
   7   6   7       28.13       62.95     71.45 o 
   8   6   7      151.75      356.06    125.62 o 
   9   6   7      312.89      386.65    135.42 o 
  10   6   7       83.47      231.03    107.61 o 
 -14   7   7       64.07      -74.08     78.33 o 
 -13   7   7       74.45      -49.43     49.43 o 
 -12   7   7      455.05      357.02    231.69 o 
 -11   7   7       89.51       60.11     50.07 o 
 -10   7   7      277.70      187.44     64.30 o 
  -9   7   7        0.58      -35.70     44.43 o 
  -8   7   7      345.20      338.96    118.44 o 
  -7   7   7      232.50      179.01     57.49 o 
  -6   7   7       33.31       11.13     63.61 o 
  -5   7   7      141.38      125.88     44.88 o 
  -4   7   7        0.99       36.75     30.69 o 
  -3   7   7     1010.97      836.70    126.05 o 
  -2   7   7       16.13       12.22     28.01 o 
  -1   7   7      196.97      176.16     47.78 o 
   0   7   7      730.33      831.67     83.76 o 
   1   7   7      376.97      395.89     71.73 o 
   2   7   7        1.81        8.19     30.97 o 
   3   7   7       19.88        4.74     31.70 o 
   4   7   7       24.18       94.60     50.14 o 
   5   7   7       28.46       99.35     41.88 o 
   6   7   7        0.01       30.31     61.49 o 
   7   7   7      103.03       85.50     75.84 o 
   8   7   7        0.44       26.65     62.81 o 
   9   7   7        6.74      -31.04     72.76 o 
 -13   8   7       67.58       11.65    135.79 o 
 -12   8   7      171.64       82.52    139.60 o 
 -11   8   7        1.01       -8.18     52.49 o 
 -10   8   7      278.93      284.46     83.45 o 
  -9   8   7       61.75        7.43     42.28 o 
  -8   8   7      469.96      704.95    110.95 o 
  -7   8   7       84.84       98.82     49.33 o 
  -6   8   7     1104.89     1058.85    108.82 o 
  -5   8   7      123.15       56.62     47.29 o 
  -4   8   7      580.77      608.31    134.25 o 
  -3   8   7      177.47       53.58     48.46 o 
  -2   8   7      135.21      122.83     72.47 o 
  -1   8   7      170.41      199.59     52.97 o 
   0   8   7      128.96      201.82     54.13 o 
   1   8   7       80.09      -36.16     36.16 o 
   2   8   7      638.20      805.08     88.48 o 
   3   8   7      235.67      226.82     59.51 o 
   4   8   7       10.58      -22.65     32.22 o 
   5   8   7       13.36       55.49     41.83 o 
   6   8   7      251.79       52.12     72.91 o 
   7   8   7      129.53      189.45     94.28 o 
   8   8   7       51.66      142.60     92.09 o 
   9   8   7       80.74      217.41    102.78 o 
 -13   9   7       64.45       -1.53     63.00 o 
 -12   9   7        2.57      -39.57     56.00 o 
 -11   9   7      122.92      152.62     65.15 o 
 -10   9   7      325.23      355.52     89.45 o 
  -9   9   7        6.20       25.24     51.30 o 
  -8   9   7       72.93       52.29     44.75 o 
  -7   9   7       71.44       52.14     45.62 o 
  -6   9   7      548.04      603.23     99.23 o 
  -5   9   7       67.57      139.30     58.49 o 
  -4   9   7      401.43      280.07    100.29 o 
  -3   9   7      759.22      716.07    156.65 o 
  -2   9   7     1071.36      888.09    147.14 o 
  -1   9   7      606.81      581.67    139.08 o 
   0   9   7      633.91      571.64     89.36 o 
   1   9   7       52.90       33.78     37.38 o 
   2   9   7       74.58      139.52     47.78 o 
   3   9   7        7.23      -34.98     34.98 o 
   4   9   7      227.74      359.89     75.64 o 
   5   9   7        0.91        3.94     42.51 o 
   6   9   7       72.09       64.56     72.62 o 
   7   9   7       34.73      -28.55     70.42 o 
   8   9   7       16.03       53.14     78.77 o 
 -12  10   7        0.07       25.79     64.46 o 
 -11  10   7       71.92       51.96     60.72 o 
 -10  10   7       52.37       80.97     58.38 o 
  -9  10   7      218.30      304.57     76.35 o 
  -8  10   7        0.07      -10.85     46.17 o 
  -7  10   7       42.43       51.01     54.63 o 
  -6  10   7       13.61       63.47     53.19 o 
  -5  10   7      365.64      450.19    132.50 o 
  -4  10   7        0.30      -47.00     51.39 o 
  -3  10   7        0.70      -45.82     45.82 o 
  -2  10   7      408.65      572.30    144.94 o 
  -1  10   7     1258.32     1440.92    190.77 o 
   0  10   7       54.71       20.79     56.66 o 
   1  10   7      209.56      153.92     93.11 o 
   2  10   7      137.14      165.21     62.59 o 
   3  10   7      239.34      263.16     70.22 o 
   4  10   7       36.44      112.67     54.95 o 
   5  10   7        0.23      -50.97     57.24 o 
   6  10   7       84.85      156.95    101.60 o 
 -11  11   7       43.11      117.53     71.10 o 
 -10  11   7        0.10      -51.31     51.31 o 
  -9  11   7       94.30       29.79    116.61 o 
  -8  11   7        2.00       13.31     55.54 o 
  -7  11   7       16.97       60.76     69.98 o 
  -6  11   7        0.61       74.81     65.88 o 
  -5  11   7       58.03      154.46     82.28 o 
  -4  11   7       15.37      152.11     86.96 o 
  -3  11   7      196.59      163.39     94.28 o 
  -2  11   7       55.76      126.79     79.06 o 
  -1  11   7        0.90      -23.72     60.47 o 
   0  11   7       21.43      142.60     72.62 o 
   1  11   7       13.77      -30.74     52.71 o 
   2  11   7       79.72       54.64     53.22 o 
   3  11   7       28.89        3.88     47.93 o 
   4  11   7       41.22       41.13     50.73 o 
   5  11   7        1.18      -52.41     70.27 o 
  -9  12   7        0.50      -56.95     72.47 o 
  -8  12   7      123.08       94.58     85.50 o 
  -7  12   7       13.46      -73.06     73.06 o 
  -6  12   7        0.98       43.48     89.31 o 
  -5  12   7       65.91       76.13     79.94 o 
  -4  12   7      132.57       78.91     62.81 o 
  -3  12   7        8.85      -50.07     54.32 o 
  -2  12   7        0.71      -53.88     62.37 o 
  -1  12   7      215.87       42.60     54.61 o 
   0  12   7      229.83      -49.19     60.76 o 
   1  12   7        6.82      -25.47     63.39 o 
   2  12   7        0.30      -41.87     62.66 o 
   3  12   7      156.21      191.64     96.33 o 
  -7  13   7        5.88       63.54     88.14 o 
  -6  13   7       93.90      -67.79     91.06 o 
  -5  13   7        0.27      103.80     78.03 o 
  -4  13   7      107.73       92.38     85.35 o 
  -3  13   7       43.32      -33.97     68.22 o 
  -2  13   7      189.21      -29.87     65.44 o 
  -1  13   7        9.51      -30.75     74.81 o 
   0  13   7        2.14       -8.20     65.44 o 
   1  13   7        3.93      -15.96     79.35 o 
  -3 -17   8       64.32      -35.40     48.19 o 
  -2 -17   8       13.03      -26.59     50.84 o 
  -1 -17   8        0.58      -44.09     51.61 o 
   1 -17   8       84.80      210.09    108.49 o 
   2 -17   8        0.86      -66.76     66.76 o 
   3 -17   8       96.79       80.08     81.84 o 
   4 -17   8        0.16       24.01     89.01 o 
  -6 -16   8        8.16      -36.19     55.18 o 
  -5 -16   8        0.57       20.92     57.11 o 
  -4 -16   8        1.91       10.26     46.73 o 
  -3 -16   8       75.72       11.00     38.45 o 
  -2 -16   8        0.14        1.03     38.02 o 
   0 -16   8        0.43       44.36     67.49 o 
   1 -16   8        2.04      -15.23     61.64 o 
   2 -16   8       12.24       12.88     62.51 o 
   3 -16   8        2.32      -58.71     58.71 o 
   4 -16   8       18.47      -68.66     68.66 o 
  -7 -15   8       34.25       81.37     55.28 o 
  -6 -15   8       28.17      -25.60     48.46 o 
  -5 -15   8        9.24       26.48     47.00 o 
  -4 -15   8      148.96        9.35     37.55 o 
  -3 -15   8        0.38       -8.04     41.36 o 
  -2 -15   8      297.99      317.21     78.19 o 
   0 -15   8      361.77      430.87    126.49 o 
   1 -15   8        1.59      115.07     67.35 o 
   2 -15   8      245.82      339.22    108.78 o 
   3 -15   8      135.41      114.05     78.33 o 
   4 -15   8      122.99      269.09    105.27 o 
   5 -15   8       34.42      114.34     72.76 o 
   6 -15   8        5.23       47.44     70.71 o 
   7 -15   8       88.69        6.44     81.25 o 
   8 -15   8       62.54      162.22    112.00 o 
  -9 -14   8        7.68       88.28     88.43 o 
  -8 -14   8        0.41      -66.32     66.32 o 
  -7 -14   8       82.71      133.96     91.36 o 
  -6 -14   8        2.18      -31.12     40.37 o 
  -5 -14   8        6.93       -6.69     46.85 o 
  -4 -14   8       21.43      -33.35     41.11 o 
  -3 -14   8        4.81       -4.05     38.46 o 
  -2 -14   8        0.18       83.66     37.54 o 
   0 -14   8      560.50      447.85    125.91 o 
   1 -14   8        6.03       30.60     57.24 o 
   2 -14   8      126.07      157.82     77.74 o 
   3 -14   8        0.38       68.37     61.64 o 
   4 -14   8      322.36      359.36     73.11 o 
   5 -14   8        1.30      -20.59     41.93 o 
   6 -14   8       76.21      100.29     73.06 o 
   7 -14   8        4.43       31.04     68.08 o 
   8 -14   8      246.15      257.38     99.99 o 
   9 -14   8        1.35       57.54     73.93 o 
 -10 -13   8        5.45       56.95     87.99 o 
  -9 -13   8       33.43       16.84     85.65 o 
  -8 -13   8       11.24      -25.47     76.86 o 
  -7 -13   8      129.85      181.25     92.38 o 
  -6 -13   8       42.65       73.18     51.19 o 
  -5 -13   8      127.49      233.55     68.37 o 
  -4 -13   8       64.44       66.78     41.66 o 
  -3 -13   8     1695.34     2047.01    154.49 o 
  -2 -13   8       31.45       -4.17     30.65 o 
   0 -13   8      181.37      375.53    115.51 o 
   1 -13   8     1623.88     1691.56    185.79 o 
   2 -13   8       33.39       74.37     59.88 o 
   3 -13   8      100.13       22.25     47.14 o 
   4 -13   8      164.52      195.04     46.09 o 
   5 -13   8      623.31      591.27    103.00 o 
   6 -13   8       22.70       80.23     68.96 o 
   7 -13   8       16.67      -49.63     49.63 o 
   8 -13   8       41.98       41.73     59.44 o 
   9 -13   8       73.28       25.33     76.86 o 
  10 -13   8       35.29      -80.96     80.96 o 
 -11 -12   8       16.08     -100.07    100.07 o 
 -10 -12   8       46.68       24.01     51.76 o 
  -9 -12   8        0.65      -12.44     59.88 o 
  -8 -12   8       25.51      137.33     80.96 o 
  -7 -12   8        6.23      -33.09     58.27 o 
  -6 -12   8       36.01       43.55     70.86 o 
  -5 -12   8       53.50       49.58     42.66 o 
  -4 -12   8      184.26      193.24    169.76 o 
  -3 -12   8      614.30      513.54    120.64 o 
  -2 -12   8     1234.20     1089.98    106.69 o 
  -1 -12   8      127.00      144.17     49.90 o 
   0 -12   8      527.42      632.91    133.23 o 
   1 -12   8      102.11       44.21     56.66 o 
   2 -12   8       10.01       -9.66     49.05 o 
   3 -12   8      257.52      303.50     90.77 o 
   4 -12   8       23.53       35.62     38.82 o 
   5 -12   8      481.66      459.80     75.69 o 
   6 -12   8        2.16      -41.14     50.95 o 
   7 -12   8      353.36      382.41    117.42 o 
   8 -12   8      288.75      315.36    117.12 o 
  10 -12   8       11.53      -49.63     66.91 o 
  11 -12   8      284.17       -1.76     87.84 o 
 -12 -11   8       33.00       23.87     77.45 o 
 -11 -11   8       46.37       -6.62     49.56 o 
 -10 -11   8      106.95       38.55     48.94 o 
  -9 -11   8       21.15       41.65     45.49 o 
  -8 -11   8      193.25      195.60     74.37 o 
  -7 -11   8       50.63       51.39     63.25 o 
  -6 -11   8     1278.93     1415.44    184.03 o 
  -5 -11   8       16.22       68.83     43.02 o 
  -4 -11   8       73.50       60.02     55.85 o 
  -3 -11   8      140.12      128.40     50.30 o 
  -2 -11   8     1220.12     1515.95    194.94 o 
  -1 -11   8      102.80       53.56     36.82 o 
   1 -11   8      451.59      469.52    116.10 o 
   2 -11   8     1267.41     1330.82    150.21 o 
   3 -11   8       23.17       17.28     47.44 o 
   4 -11   8      163.41      174.99     48.44 o 
   5 -11   8      417.14      478.00    107.46 o 
   6 -11   8      873.61     1296.12    151.97 o 
   7 -11   8        3.92      -46.26     52.12 o 
   8 -11   8      115.54      159.29     91.21 o 
   9 -11   8      150.09      256.65    104.97 o 
  10 -11   8      195.19       48.31     68.37 o 
  11 -11   8        1.45      -40.11     82.72 o 
 -12 -10   8       25.23        6.23     54.31 o 
 -11 -10   8      227.23       52.88    135.13 o 
 -10 -10   8        1.59       28.70     45.02 o 
  -9 -10   8        0.01       -6.87     41.22 o 
  -8 -10   8       16.98      -36.08     36.08 o 
  -7 -10   8      476.88      650.92    147.72 o 
  -6 -10   8       12.09       34.41     46.85 o 
  -5 -10   8        3.24       32.29     46.48 o 
  -4 -10   8      199.08       94.83     51.53 o 
  -3 -10   8     1595.57     1415.11    112.83 o 
  -2 -10   8      221.62      171.67     47.19 o 
  -1 -10   8      308.40      412.86     99.48 o 
   0 -10   8     2201.98     2620.98    140.41 o 
   1 -10   8      716.23      674.34    103.36 o 
   2 -10   8      381.17      331.31     82.87 o 
   3 -10   8      309.89      226.34     71.30 o 
   4 -10   8     1708.24     1903.37    117.23 o 
   5 -10   8       38.60      103.60     35.77 o 
   6 -10   8      123.10      127.08     52.85 o 
   7 -10   8       20.39      -31.18     45.82 o 
   8 -10   8      668.47      581.23    139.38 o 
   9 -10   8      383.94      373.48    123.27 o 
  11 -10   8        6.11       21.67     74.37 o 
  12 -10   8      142.64      119.76     90.19 o 
 -13  -9   8       14.98      -48.81    104.31 o 
 -12  -9   8        0.84       55.70     51.51 o 
 -11  -9   8       37.66       19.74     51.73 o 
 -10  -9   8       19.44        6.52     69.18 o 
  -9  -9   8      476.55      409.11     86.23 o 
  -8  -9   8       13.44      -18.93     31.56 o 
  -7  -9   8       48.74      104.24     66.17 o 
  -6  -9   8       17.53       23.72     38.36 o 
  -5  -9   8     3583.45     4032.28    281.54 o 
  -4  -9   8      117.83      102.83     39.24 o 
  -3  -9   8        2.63      -11.11     21.49 o 
  -2  -9   8       68.33       56.13     37.04 o 
  -1  -9   8     4565.94     5109.96    195.74 o 
   0  -9   8      213.89      187.95     43.96 o 
   1  -9   8      523.93      538.64     79.35 o 
   3  -9   8     1092.03     1091.00     88.72 o 
   4  -9   8       39.48       18.76     28.03 o 
   5  -9   8      573.32      640.99     66.12 o 
   6  -9   8      186.84      196.77     69.54 o 
   7  -9   8      774.80      829.24    120.78 o 
   8  -9   8      433.94      407.60     77.54 o 
   9  -9   8      295.81      328.39    118.73 o 
  10  -9   8       26.70       -4.10     66.61 o 
  11  -9   8        4.94       46.85     68.81 o 
  12  -9   8       21.63       -7.32     84.48 o 
 -14  -8   8       51.38       25.32     70.10 o 
 -13  -8   8        3.63      -65.41     89.82 o 
 -12  -8   8       37.87       29.15     47.41 o 
 -11  -8   8       32.54       94.21     54.87 o 
 -10  -8   8      141.23      172.50     55.22 o 
  -9  -8   8      115.15      127.80     58.41 o 
  -8  -8   8       12.05        0.64     54.68 o 
  -7  -8   8      694.45      866.42    164.85 o 
  -6  -8   8     1988.21     1986.13    194.86 o 
  -5  -8   8      153.30      111.71     59.15 o 
  -4  -8   8       30.66       21.67     35.14 o 
  -3  -8   8      974.40     1133.79     88.42 o 
  -2  -8   8     1082.90     1141.91    102.19 o 
  -1  -8   8     2226.61     2743.15    130.29 o 
   0  -8   8        1.00        0.47     33.01 o 
   1  -8   8     5729.53     5681.53    215.43 o 
   2  -8   8      528.11      538.89     80.89 o 
   3  -8   8       74.67       74.82     23.44 o 
   4  -8   8      156.09      175.77     50.30 o 
   5  -8   8     4052.98     4452.02    256.06 o 
   6  -8   8      279.30      416.38    100.73 o 
   7  -8   8      451.29      537.74    116.10 o 
   8  -8   8        0.51       47.44     47.29 o 
   9  -8   8     1364.62     1434.17    126.27 o 
  10  -8   8       65.47       23.86     58.56 o 
  11  -8   8      317.05      448.44    152.41 o 
  12  -8   8        5.73       45.82     89.16 o 
 -14  -7   8       12.86       59.45     62.64 o 
 -13  -7   8       20.60       94.48     58.59 o 
 -12  -7   8       73.50       44.47     48.64 o 
 -11  -7   8       56.31       86.24     45.20 o 
 -10  -7   8     1213.10     1314.92    169.17 o 
  -9  -7   8      142.49      198.77     55.57 o 
  -8  -7   8      464.95      681.17     99.71 o 
  -7  -7   8     1102.13     1154.40    149.77 o 
  -6  -7   8      405.97      493.53    114.34 o 
  -5  -7   8       12.75       13.62     38.36 o 
  -4  -7   8     1221.18     1054.55    127.52 o 
  -3  -7   8     1532.40     1658.18    152.55 o 
  -2  -7   8      208.83      290.91     74.96 o 
  -1  -7   8      260.00      242.90     44.88 o 
   0  -7   8     4610.91     4545.09    199.33 o 
   1  -7   8      168.06      116.62     27.37 o 
   2  -7   8     1271.73     1283.90     75.10 o 
   3  -7   8        4.90        6.52     13.97 o 
   4  -7   8     1430.18     1514.87     65.24 o 
   5  -7   8        3.33       42.60     36.02 o 
   6  -7   8       44.88       77.74     46.70 o 
   7  -7   8       36.79       20.35     37.48 o 
   8  -7   8       59.94       30.60     49.63 o 
   9  -7   8       46.79       70.02     43.01 o 
  10  -7   8        0.93       -0.26     92.60 o 
  11  -7   8        2.34       17.86     70.57 o 
  12  -7   8       48.43       67.35     95.60 o 
  13  -7   8       92.19      287.39    110.24 o 
 -14  -6   8       39.25       17.60     71.23 o 
 -13  -6   8      172.95      161.98     98.24 o 
 -12  -6   8        0.11       33.72     47.42 o 
 -11  -6   8      361.73      393.05     80.75 o 
 -10  -6   8     1957.86     2491.91    362.43 o 
  -9  -6   8      937.78      977.66    168.73 o 
  -8  -6   8        8.83      -29.06     29.06 o 
  -7  -6   8      103.49      129.42     63.10 o 
  -6  -6   8     2181.52     2602.93    207.75 o 
  -5  -6   8      426.21      525.45    107.90 o 
  -4  -6   8      916.25     1062.61    122.98 o 
  -3  -6   8        2.16        2.78     28.40 o 
  -2  -6   8     5562.43     4864.15    238.49 o 
  -1  -6   8     1211.09     1109.16    108.78 o 
   0  -6   8     2634.79     3450.17    183.59 o 
   1  -6   8      395.75      602.89     73.20 o 
   2  -6   8      164.06      100.65     27.82 o 
   3  -6   8     1279.01     1172.03    112.80 o 
   4  -6   8     4987.31     4858.30    253.72 o 
   5  -6   8      363.65      456.20     99.12 o 
   6  -6   8     4285.40     5116.41    275.83 o 
   7  -6   8        0.04      -17.57     38.36 o 
   8  -6   8      322.82      256.94     88.57 o 
   9  -6   8      190.71      273.19     94.14 o 
  10  -6   8      779.85      757.69    109.15 o 
  11  -6   8       28.97        0.55     57.39 o 
  12  -6   8      185.86      144.21     85.50 o 
  13  -6   8       68.78       39.09     98.97 o 
 -14  -5   8        1.35       20.44    121.44 o 
 -13  -5   8       87.53      107.73     62.74 o 
 -12  -5   8      426.48      347.95     74.52 o 
 -11  -5   8     1129.13     1349.86    119.36 o 
 -10  -5   8      412.77      513.85     86.84 o 
  -9  -5   8      876.77      871.47     91.19 o 
  -8  -5   8       52.32       45.12     44.80 o 
  -7  -5   8      813.00      604.21    124.15 o 
  -6  -5   8      862.82      884.58    116.25 o 
  -5  -5   8       65.29       47.14     43.63 o 
  -4  -5   8        2.40       30.89     29.28 o 
  -3  -5   8     1785.34     1866.51    146.55 o 
  -2  -5   8      285.11      199.11     57.98 o 
  -1  -5   8      430.11      395.88     77.16 o 
   0  -5   8     1354.90      926.30     89.75 o 
   1  -5   8     5769.85     6293.76    168.77 o 
   2  -5   8       47.69        9.70     18.36 o 
   3  -5   8      464.44      521.53     48.75 o 
   4  -5   8       19.96       43.65     17.53 o 
   5  -5   8        5.09      -25.33     25.33 o 
   6  -5   8       10.02       26.50     36.60 o 
   7  -5   8       31.33       19.91     40.11 o 
   8  -5   8       97.11       21.67     54.32 o 
   9  -5   8       93.32      102.48     63.83 o 
  10  -5   8      260.02      173.89     61.79 o 
  11  -5   8       17.73      -40.63     40.63 o 
  12  -5   8       25.45      -26.55     51.90 o 
  13  -5   8       14.75      -71.88     75.25 o 
 -14  -4   8       12.78      103.95     93.70 o 
 -13  -4   8       48.04      114.19     45.26 o 
 -12  -4   8      426.24      364.36     77.67 o 
 -11  -4   8       63.28      148.94     41.80 o 
 -10  -4   8      648.61      649.16     77.10 o 
  -9  -4   8       61.63       59.46     35.14 o 
  -8  -4   8     1617.14     1903.41    180.08 o 
  -7  -4   8     1836.78     1718.50    163.83 o 
  -6  -4   8     3347.25     3504.93    224.15 o 
  -5  -4   8     3035.42     3024.43    198.82 o 
  -4  -4   8      846.82      976.67    106.73 o 
  -3  -4   8     4244.06     4607.65    222.83 o 
  -2  -4   8     2695.06     2567.21    156.65 o 
  -1  -4   8     4631.29     4425.08    194.28 o 
   0  -4   8     1420.35     1585.71    109.80 o 
   1  -4   8     7291.70     8056.33    181.32 o 
   2  -4   8       61.51      175.89     31.91 o 
   3  -4   8       17.15       -1.74     21.74 o 
   4  -4   8       16.15       65.59     40.70 o 
   5  -4   8     3902.55     4205.18    241.28 o 
   6  -4   8     1973.18     2117.89    177.30 o 
   7  -4   8       36.73       -8.49     37.77 o 
   8  -4   8      662.14      581.52    130.89 o 
   9  -4   8     1956.23     2128.29    206.43 o 
  10  -4   8       35.33       73.34     57.61 o 
  11  -4   8      187.06       68.47    111.05 o 
  12  -4   8        4.74       39.76     50.18 o 
  13  -4   8      137.24      193.56    104.53 o 
 -15  -3   8      100.84      216.53    135.28 o 
 -14  -3   8       41.10       55.89     59.54 o 
 -13  -3   8       17.89       12.80     52.55 o 
 -12  -3   8       32.99       47.88     41.62 o 
 -11  -3   8      827.43      901.14     83.07 o 
 -10  -3   8       45.53        2.55     25.88 o 
  -9  -3   8     1908.60     1933.55    101.28 o 
  -8  -3   8        0.32      -16.32     30.67 o 
  -7  -3   8     1083.60     1062.31    125.76 o 
  -6  -3   8      601.75      434.38     95.90 o 
  -5  -3   8       34.01       81.25     47.87 o 
  -4  -3   8        7.78       -0.15     22.84 o 
  -3  -3   8       25.26       52.41     37.77 o 
  -2  -3   8       76.87       62.22     32.36 o 
  -1  -3   8     1178.61     1098.77     94.72 o 
   0  -3   8     1824.35     2220.78    168.66 o 
   1  -3   8     1787.65     1365.69     79.64 o 
   2  -3   8     1820.92     1700.85     75.20 o 
   3  -3   8      599.30      516.16     40.03 o 
   4  -3   8     1453.88     1513.68    139.23 o 
   5  -3   8      104.09      113.61     47.14 o 
   6  -3   8      702.89      884.87    118.73 o 
   7  -3   8        0.81       -8.35     31.04 o 
   8  -3   8        4.17       18.89     38.36 o 
   9  -3   8      438.88      556.78    130.45 o 
  10  -3   8      404.40      400.68     80.84 o 
  11  -3   8      175.12      175.94     66.32 o 
  12  -3   8       10.84       61.67     50.15 o 
  13  -3   8       54.17      173.33     70.88 o 
 -15  -2   8      228.98      455.32    161.05 o 
 -14  -2   8       11.01       25.98     92.97 o 
 -13  -2   8      290.31      227.41     67.26 o 
 -12  -2   8      488.65      577.38    101.28 o 
 -11  -2   8     1102.17     1034.83     83.54 o 
 -10  -2   8      170.27      222.74     44.44 o 
  -9  -2   8       50.17       17.84     43.19 o 
  -8  -2   8      656.40      496.67     77.54 o 
  -7  -2   8     2862.29     2720.07    137.63 o 
  -6  -2   8     2752.96     2827.37    190.62 o 
  -5  -2   8       59.94        7.47     29.87 o 
  -4  -2   8    13463.78    14243.28    393.24 o 
  -3  -2   8       20.36        2.20     28.99 o 
  -2  -2   8     3204.92     2623.28    150.65 o 
  -1  -2   8     7482.94     6931.51    169.21 o 
   0  -2   8    12771.79    15214.30    349.25 o 
   1  -2   8      717.05      723.80     59.06 o 
   2  -2   8     3096.82     2612.76    151.97 o 
   3  -2   8     1516.39     1561.83     62.40 o 
   4  -2   8     3405.46     4092.16    231.47 o 
   5  -2   8       80.47      150.80     60.76 o 
   6  -2   8     1380.27     1326.87    149.63 o 
   7  -2   8      895.95      883.99    129.28 o 
   8  -2   8      169.29      246.69     95.16 o 
   9  -2   8       72.50       86.53     78.47 o 
  10  -2   8      664.32      737.83    108.29 o 
  11  -2   8       32.16       14.35     47.08 o 
  12  -2   8        0.23       26.14     48.23 o 
  13  -2   8       15.87       -1.59    130.01 o 
 -15  -1   8        6.98      -89.45     89.45 o 
 -14  -1   8       16.17      110.99     58.71 o 
 -13  -1   8      136.45      245.20     65.27 o 
 -12  -1   8      121.02      125.14     95.38 o 
 -11  -1   8      661.54      804.59    141.94 o 
 -10  -1   8       69.18       41.22     40.19 o 
  -9  -1   8     1894.47     2448.43    149.08 o 
  -8  -1   8      169.35      144.52     46.86 o 
  -7  -1   8       63.00       54.27     28.92 o 
  -6  -1   8       14.58       -8.34     17.19 o 
  -5  -1   8     1554.13     1739.73    146.70 o 
  -4  -1   8     1924.23     2139.41    156.21 o 
  -3  -1   8       48.20       53.88     42.31 o 
  -2  -1   8       32.68        7.18     14.67 o 
  -1  -1   8        3.15       -1.74     19.91 o 
   0  -1   8       51.73      105.29     29.31 o 
   1  -1   8     1125.79     1268.15     84.48 o 
   2  -1   8       70.15       54.52     21.17 o 
   3  -1   8      480.10      377.32     38.03 o 
   4  -1   8     2139.91     1986.86    165.00 o 
   5  -1   8      315.81      282.85     82.87 o 
   6  -1   8       25.22       73.35     51.10 o 
   7  -1   8       35.48      112.59     72.32 o 
   8  -1   8      286.33      198.52     79.35 o 
   9  -1   8       13.13       53.88     61.78 o 
  10  -1   8      301.03      362.10     89.23 o 
  11  -1   8      106.60      196.59     60.76 o 
  12  -1   8       44.55       44.43     64.27 o 
 -15   0   8       50.74       80.52    103.36 o 
 -14   0   8       51.99       13.15     53.75 o 
 -13   0   8       97.73       52.56     60.76 o 
 -12   0   8      640.96      788.04    144.94 o 
 -11   0   8      274.63      212.77     66.47 o 
 -10   0   8      567.28      651.45     97.74 o 
  -9   0   8     1611.74     1873.67    131.39 o 
  -8   0   8        1.25      -24.60     24.60 o 
  -7   0   8      273.25      148.76     45.97 o 
  -6   0   8      741.41      654.20     71.41 o 
  -5   0   8      374.99      349.03     88.28 o 
  -4   0   8      467.37      473.77     93.85 o 
  -3   0   8     3063.21     3758.59    127.30 o 
  -2   0   8      617.01      884.08     63.62 o 
  -1   0   8    13509.91    13152.79    241.04 o 
   0   0   8     3356.95     3255.00    119.84 o 
   1   0   8      190.52      325.38     42.14 o 
   2   0   8      908.18      901.53     61.22 o 
   3   0   8     8557.64     8793.52    185.46 o 
   4   0   8      774.91      744.18    107.17 o 
   5   0   8      197.44      269.82     80.96 o 
   6   0   8      495.38      486.36    113.32 o 
   7   0   8     3495.83     3863.04    277.14 o 
   8   0   8       90.42      146.99     77.01 o 
   9   0   8      102.53      101.90     65.59 o 
  10   0   8       31.66       68.34     47.91 o 
  11   0   8       87.26      108.34     80.67 o 
  12   0   8       10.89       38.94     74.52 o 
 -15   1   8        8.29       52.27     99.70 o 
 -14   1   8      128.31       16.08    131.91 o 
 -13   1   8       14.80       19.70     44.20 o 
 -12   1   8      690.06      794.26    117.66 o 
 -11   1   8      484.37      494.02     90.48 o 
 -10   1   8     2308.53     2577.69    158.44 o 
  -9   1   8      226.73      275.10     85.13 o 
  -8   1   8      309.66      385.79     70.63 o 
  -7   1   8      408.52      445.98     74.27 o 
  -6   1   8     2052.91     2403.22    131.82 o 
  -5   1   8        4.24       20.26     18.88 o 
  -4   1   8     1145.66      985.68     64.92 o 
  -3   1   8     2543.49     2240.96     97.48 o 
  -2   1   8     4285.39     4499.18    141.27 o 
  -1   1   8        2.71       23.59     19.33 o 
   0   1   8      852.07      876.42     65.15 o 
   1   1   8      336.90      311.04     48.16 o 
   2   1   8      426.73      445.03     56.59 o 
   3   1   8       60.45       81.67     24.84 o 
   4   1   8     1560.89     1564.16     84.46 o 
   5   1   8      736.84      671.12    107.17 o 
   6   1   8      206.19      134.99     65.44 o 
   7   1   8      166.09      192.67     84.77 o 
   8   1   8      280.99      246.40     93.85 o 
   9   1   8      400.36      434.63     81.08 o 
  10   1   8       12.47      110.24     80.67 o 
  11   1   8      218.95       41.87     66.91 o 
  12   1   8        5.07      -69.69     69.69 o 
 -15   2   8       66.68      246.69    129.28 o 
 -14   2   8       89.31       53.55     60.83 o 
 -13   2   8      528.64      598.48    111.27 o 
 -12   2   8       47.97       58.17     47.75 o 
 -11   2   8      151.95      132.64     55.83 o 
 -10   2   8       79.00      125.91     50.23 o 
  -9   2   8     2513.02     2639.46    155.89 o 
  -8   2   8     2927.07     2796.42    157.29 o 
  -7   2   8     1725.06     1986.14    128.75 o 
  -6   2   8       25.74       -3.81     15.23 o 
  -5   2   8      506.90      412.37     39.32 o 
  -4   2   8     9195.49    10289.80    201.54 o 
  -3   2   8        7.61       -0.02     16.92 o 
  -2   2   8     3111.42     3410.36    131.40 o 
  -1   2   8      161.49      199.30     41.16 o 
   0   2   8     3776.30     3482.09    133.18 o 
   1   2   8      349.54      398.94     57.61 o 
   2   2   8        2.87        8.40     18.92 o 
   3   2   8      436.43      465.03     56.82 o 
   4   2   8     4004.88     3988.22    286.95 o 
   5   2   8        4.54       62.81     50.80 o 
   6   2   8     4008.08     4596.82    301.89 o 
   7   2   8      249.24      336.15    108.93 o 
   8   2   8     2743.53     2429.59    243.03 o 
   9   2   8        1.03      -19.03     56.95 o 
  10   2   8       39.68       53.14     71.45 o 
  11   2   8      105.22       41.73     78.03 o 
  12   2   8      172.11      -64.56     64.56 o 
 -15   3   8      125.05      224.00    134.40 o 
 -14   3   8       14.34      -43.62     43.62 o 
 -13   3   8      101.00       99.40     48.33 o 
 -12   3   8      510.34      535.83     96.29 o 
 -11   3   8       69.46       39.91     64.13 o 
 -10   3   8      162.27      243.36     63.38 o 
  -9   3   8     1787.80     1937.09    140.46 o 
  -8   3   8      694.45      723.84     95.97 o 
  -7   3   8      208.29      354.35    129.79 o 
  -6   3   8       29.45        1.27     46.19 o 
  -5   3   8     4314.89     4916.04    175.04 o 
  -4   3   8        0.10      -14.37     14.37 o 
  -3   3   8      231.98      236.74     48.53 o 
  -2   3   8     2554.40     2863.23    118.94 o 
  -1   3   8     6748.31     7135.65    193.58 o 
   0   3   8      782.24      756.18     66.87 o 
   1   3   8     1142.69     1126.34    108.34 o 
   2   3   8     1164.53     1376.96    173.56 o 
   3   3   8     1531.54     1677.57    103.15 o 
   4   3   8     1170.27     1158.91     89.03 o 
   5   3   8      351.89      167.34     93.70 o 
   6   3   8       93.59       84.77     61.49 o 
   7   3   8      137.62      145.38     74.52 o 
   8   3   8      390.68      505.24    139.38 o 
   9   3   8      108.99       96.92     74.96 o 
  10   3   8       82.49        2.05     65.88 o 
  11   3   8        2.16       44.80     75.11 o 
 -15   4   8      120.39      270.56    123.13 o 
 -14   4   8       28.79       34.92     76.79 o 
 -13   4   8      126.90      189.89     64.93 o 
 -12   4   8     1858.46     2121.83    161.05 o 
 -11   4   8      356.23      455.86     88.46 o 
 -10   4   8      392.22      439.66     85.04 o 
  -9   4   8       15.61      -21.30     28.28 o 
  -8   4   8     1998.25     2473.39    153.91 o 
  -7   4   8     1733.17     1515.48    116.45 o 
  -6   4   8      794.38      771.26     80.95 o 
  -5   4   8      291.00      325.29     62.43 o 
  -4   4   8     2657.55     3017.44    177.59 o 
  -3   4   8     2571.45     2967.36    118.51 o 
  -2   4   8       55.84       56.54     25.75 o 
  -1   4   8        6.60       -8.98     24.74 o 
   0   4   8       33.87       46.23     30.89 o 
   1   4   8     1429.95     1415.08     96.64 o 
   2   4   8        0.02      -10.64     24.99 o 
   3   4   8      287.95      289.39     59.75 o 
   4   4   8      524.83      502.14     78.33 o 
   5   4   8     1009.28      659.26    141.72 o 
   6   4   8      723.94      596.16    142.89 o 
   7   4   8      179.90      -29.72     47.87 o 
   8   4   8       95.80      169.10     86.53 o 
   9   4   8       49.22       -5.42     64.13 o 
  10   4   8       49.59       94.87     65.15 o 
  11   4   8       33.15       41.43     79.35 o 
 -15   5   8        1.28      216.09    111.85 o 
 -14   5   8        5.94      -13.97     59.73 o 
 -13   5   8        0.00       20.02     89.38 o 
 -12   5   8      273.05      394.15     86.95 o 
 -11   5   8      161.10      311.89     82.14 o 
 -10   5   8      101.48      118.77    139.30 o 
  -9   5   8      839.08      638.08    103.21 o 
  -8   5   8      941.60     1164.74    109.92 o 
  -7   5   8       12.06      -16.59     33.75 o 
  -6   5   8       71.22       56.71     39.75 o 
  -5   5   8      875.49     1362.10    187.32 o 
  -4   5   8     1850.09     2056.81     93.77 o 
  -3   5   8       98.92       85.63     30.13 o 
  -2   5   8        2.50       12.93     23.51 o 
  -1   5   8     2185.97     2475.75    125.65 o 
   0   5   8     2033.05     2114.93    120.39 o 
   1   5   8      410.96      333.20     66.17 o 
   2   5   8      194.59      205.20     50.66 o 
   3   5   8     1140.30     1259.13    102.36 o 
   4   5   8     1332.71     1504.28    114.35 o 
   5   5   8       30.34       29.28     59.59 o 
   6   5   8       68.82       45.09     58.71 o 
   7   5   8      656.59      744.18    174.37 o 
   8   5   8      104.52      157.68     80.38 o 
   9   5   8       71.64       96.63     97.51 o 
  10   5   8       18.22       52.85     78.18 o 
 -14   6   8      104.02       33.76     64.54 o 
 -13   6   8      213.13       45.92     56.93 o 
 -12   6   8       41.36       29.34     72.47 o 
 -11   6   8      276.12      260.59     87.26 o 
 -10   6   8      226.81      230.90     67.04 o 
  -9   6   8        0.07      -17.55     32.72 o 
  -8   6   8       46.83       75.98     48.42 o 
  -7   6   8      749.23      928.37    106.21 o 
  -6   6   8     1302.54     1451.08    121.53 o 
  -5   6   8      291.14      348.44     68.57 o 
  -4   6   8       35.25       35.14     41.14 o 
  -3   6   8      623.12      585.13     65.78 o 
  -2   6   8     2501.43     2533.40    128.29 o 
  -1   6   8       87.95       66.22     34.88 o 
   0   6   8      262.46      280.76    140.18 o 
   1   6   8       23.19      -12.26     29.66 o 
   2   6   8      707.77      809.54     84.68 o 
   3   6   8        2.30       54.84     39.11 o 
   4   6   8      495.09      455.90     81.92 o 
   5   6   8       59.94       31.04     61.78 o 
   6   6   8      323.65      296.47    103.80 o 
   7   6   8        0.72      -56.07     56.07 o 
   8   6   8        7.50       49.92     66.17 o 
   9   6   8        6.41      -10.69     77.01 o 
 -14   7   8       18.43       -3.74     83.89 o 
 -13   7   8        1.41      -27.44     49.49 o 
 -12   7   8       22.02       33.19     51.40 o 
 -11   7   8      337.92      355.85    153.94 o 
 -10   7   8       42.14       75.03     47.89 o 
  -9   7   8       89.76      140.01     55.55 o 
  -8   7   8       22.14       27.33     42.75 o 
  -7   7   8      736.16      667.85    132.50 o 
  -6   7   8       30.47       37.88     38.44 o 
  -5   7   8       18.11       26.35     41.94 o 
  -4   7   8      130.79      278.32     94.14 o 
  -3   7   8      809.84      745.49    120.93 o 
  -2   7   8        6.05       -4.52     30.38 o 
  -1   7   8       11.57       -3.54     29.24 o 
   0   7   8      130.29      157.71     46.57 o 
   1   7   8     1143.04     1315.86    217.12 o 
   2   7   8      114.61      185.98     55.47 o 
   3   7   8        0.44      -17.48     36.31 o 
   4   7   8      186.10      136.70     99.26 o 
   5   7   8      208.47      229.71     98.09 o 
   6   7   8      180.90      274.22    101.02 o 
   7   7   8       31.33      -41.43     66.32 o 
   8   7   8      108.11      106.58     98.53 o 
   9   7   8       53.36      183.45    104.53 o 
 -13   8   8      149.81       -7.22     59.86 o 
 -12   8   8        3.72       97.23     61.12 o 
 -11   8   8       22.11      -40.48     70.93 o 
 -10   8   8      246.93      320.41     80.24 o 
  -9   8   8      260.32      193.24     69.11 o 
  -8   8   8      134.63      248.47    148.82 o 
  -7   8   8       19.22       25.89     38.06 o 
  -6   8   8      138.53      204.88     61.41 o 
  -5   8   8      584.64      595.87    150.65 o 
  -4   8   8       82.11      246.55     91.21 o 
  -3   8   8       66.85       83.01     54.32 o 
  -2   8   8       26.56       61.20     52.56 o 
  -1   8   8        9.00       39.93     32.90 o 
   0   8   8       19.30       10.74     35.71 o 
   1   8   8      178.03      199.13     61.56 o 
   2   8   8       68.02      126.27     42.72 o 
   3   8   8       36.56      -35.82     35.82 o 
   4   8   8      152.96      141.19    119.83 o 
   5   8   8       54.36      146.84     72.76 o 
   6   8   8        0.84       85.79     73.35 o 
   7   8   8       61.28       82.72     85.94 o 
   8   8   8       25.31      108.05     93.41 o 
 -12   9   8       57.44       55.00     63.08 o 
 -11   9   8        9.87       11.75     52.52 o 
 -10   9   8      130.04      110.55    140.77 o 
  -9   9   8       13.33       21.62     49.06 o 
  -8   9   8      404.85      379.04     85.99 o 
  -7   9   8        3.80        8.10     45.47 o 
  -6   9   8      782.15      786.13    121.05 o 
  -5   9   8      291.94      351.81    123.27 o 
  -4   9   8      435.03      507.44    138.65 o 
  -3   9   8      192.11      139.23     80.08 o 
  -2   9   8     1769.69     2313.78    236.44 o 
  -1   9   8     1308.80     1111.36    167.49 o 
   0   9   8       16.99       -6.43     51.53 o 
   1   9   8      150.48      125.43     56.95 o 
   2   9   8      354.27      435.73     80.55 o 
   3   9   8      590.84      700.40    106.84 o 
   4   9   8       11.56       60.86     43.01 o 
   5   9   8       63.58       47.14     80.82 o 
   6   9   8        2.44      -37.19     65.30 o 
   7   9   8      166.36      272.61    124.88 o 
 -11  10   8        4.27       75.94     74.81 o 
 -10  10   8        1.05      -15.54     56.67 o 
  -9  10   8        9.50       38.39     58.99 o 
  -8  10   8       32.27      -24.78     44.45 o 
  -7  10   8       12.73       46.86     48.69 o 
  -6  10   8        9.63       77.01     68.52 o 
  -5  10   8        8.98       66.03     70.86 o 
  -4  10   8       20.72      -43.92     43.92 o 
  -3  10   8       28.70      -29.28     49.92 o 
  -2  10   8       37.46      -47.87     47.87 o 
  -1  10   8       26.74        7.61     54.46 o 
   0  10   8        0.75      -39.53     52.12 o 
   1  10   8        1.43       -2.93     57.83 o 
   2  10   8       57.88      103.64     51.32 o 
   3  10   8       59.88       59.84     59.00 o 
   4  10   8      140.65      184.59     60.62 o 
   5  10   8       25.57       22.55     75.54 o 
   6  10   8      121.14      159.29     97.80 o 
 -10  11   8        6.15       94.69     66.74 o 
  -9  11   8      211.95      155.79     75.78 o 
  -8  11   8       69.67       34.55     77.89 o 
  -7  11   8        6.42       42.02     75.25 o 
  -6  11   8       13.61       -7.91     67.35 o 
  -5  11   8      142.14        5.71     62.81 o 
  -4  11   8       47.97      -55.93     55.93 o 
  -3  11   8        3.16      -52.41     54.76 o 
  -2  11   8       52.52      -20.94     55.05 o 
  -1  11   8       45.39       44.21     77.16 o 
   0  11   8      198.31      375.09    118.00 o 
   1  11   8       38.11       77.59     69.10 o 
   2  11   8        0.67       40.26     73.64 o 
   3  11   8        1.12       13.89     59.81 o 
   4  11   8      122.91      212.46     62.25 o 
  -8  12   8        6.73      103.22     91.65 o 
  -7  12   8       19.16       56.37     84.48 o 
  -6  12   8       11.68       98.97     81.84 o 
  -5  12   8       29.36      -60.76     60.76 o 
  -4  12   8       21.93       31.48     68.22 o 
  -3  12   8        7.21       37.33     73.50 o 
  -2  12   8        0.23      -61.05     61.05 o 
  -1  12   8       50.59      120.05     75.40 o 
   0  12   8        0.69      -28.55     67.93 o 
   1  12   8        0.73      -22.69     74.52 o 
   2  12   8       46.29       30.89     91.50 o 
  -5  13   8        8.62      -24.60     72.18 o 
  -4  13   8       21.46      -73.35     73.35 o 
  -3  13   8      195.16      -74.81     74.81 o 
  -2  13   8        7.92       37.04     74.52 o 
  -1  13   8       14.19        2.78     89.45 o 
  -3 -17   9      106.93      -41.32     47.27 o 
  -2 -17   9        7.60       -9.84     43.51 o 
  -1 -17   9       72.91        9.61     45.75 o 
   0 -17   9       42.48      -29.80     49.56 o 
   3 -17   9        1.51       13.76     82.43 o 
   4 -17   9        3.03      -72.91     90.04 o 
  -6 -16   9       16.31       23.47     57.24 o 
  -5 -16   9      163.07      -35.53     47.72 o 
  -4 -16   9       22.32      -44.90     44.90 o 
  -3 -16   9      187.18       32.62     43.92 o 
  -2 -16   9       13.69        6.12     35.24 o 
  -1 -16   9       45.52       50.72     43.63 o 
   0 -16   9       40.54       91.74     53.04 o 
   2 -16   9      239.17      566.44    145.82 o 
   3 -16   9       44.64       95.31     78.47 o 
   4 -16   9       26.36        3.66     74.96 o 
  -7 -15   9       80.35      -70.42     70.42 o 
  -6 -15   9       92.75      158.03     60.10 o 
  -5 -15   9        7.41       12.31     39.70 o 
  -4 -15   9        0.52      -38.45     38.45 o 
  -3 -15   9      102.03       20.30     48.33 o 
  -2 -15   9      203.09      192.83     69.43 o 
  -1 -15   9       39.46       14.42     49.05 o 
   0 -15   9        3.78      -21.46     38.59 o 
   2 -15   9        1.83       59.29     62.22 o 
   3 -15   9       17.59       85.94     70.27 o 
   4 -15   9        0.13      -15.37     66.61 o 
   5 -15   9      144.17       73.64     90.19 o 
   6 -15   9        4.34      -59.00     59.00 o 
   7 -15   9       55.00        1.46     67.35 o 
  -9 -14   9       37.05      125.76     85.35 o 
  -8 -14   9      112.36      264.99    124.59 o 
  -7 -14   9       16.40       31.18     74.23 o 
  -6 -14   9      162.49      265.01     76.67 o 
  -5 -14   9       74.80       58.18     45.27 o 
  -4 -14   9      327.38      446.67     93.89 o 
  -3 -14   9       33.06        5.80     45.09 o 
  -2 -14   9      475.93      514.83     96.35 o 
  -1 -14   9       61.42      104.82     49.24 o 
   0 -14   9      246.65      221.74     70.14 o 
   2 -14   9      478.24      378.60    112.73 o 
   3 -14   9      144.75      201.45     81.11 o 
   4 -14   9       49.46       11.77     49.48 o 
   5 -14   9        1.22      -36.31     52.12 o 
   6 -14   9       51.07      132.50     74.81 o 
   7 -14   9      241.57      197.50     98.97 o 
   8 -14   9        9.10      -14.93     74.81 o 
   9 -14   9        5.07      -38.65     91.50 o 
 -10 -13   9        6.07       53.73     81.69 o 
  -9 -13   9       14.47      -23.86     73.20 o 
  -8 -13   9       53.16       35.87     74.08 o 
  -7 -13   9       24.80       32.79     63.54 o 
  -6 -13   9       12.47       90.33     77.74 o 
  -5 -13   9        6.56       21.73     39.13 o 
  -4 -13   9       43.95       85.33     45.56 o 
  -3 -13   9       44.98      -18.64     35.59 o 
  -2 -13   9      406.21      283.75     68.73 o 
  -1 -13   9      298.64      365.26     77.45 o 
   0 -13   9      445.12      463.41     83.29 o 
   2 -13   9       87.79      189.89     74.81 o 
   3 -13   9       16.31       19.33     56.22 o 
   4 -13   9      425.60      496.82     83.65 o 
   5 -13   9       17.79      -16.98     49.92 o 
   6 -13   9      201.37      175.39     86.96 o 
   7 -13   9        5.28       67.93     64.71 o 
   8 -13   9      332.65      223.27    107.46 o 
   9 -13   9       33.20      -21.67     69.54 o 
 -11 -12   9       74.44      -22.25     90.33 o 
 -10 -12   9        2.78       17.57     67.49 o 
  -9 -12   9      360.05      391.05    133.23 o 
  -8 -12   9       10.07      172.46     80.82 o 
  -7 -12   9        4.80      -33.67     46.56 o 
  -6 -12   9       56.62       84.33     72.03 o 
  -5 -12   9      585.21      575.76     98.80 o 
  -4 -12   9      278.25      375.79     80.82 o 
  -3 -12   9        0.99      -30.37     33.65 o 
  -2 -12   9      209.89      216.70     60.45 o 
  -1 -12   9     1287.40     1380.65    119.71 o 
   0 -12   9      388.91      490.84    110.10 o 
   1 -12   9        5.21       -3.90     36.16 o 
   3 -12   9      937.09      958.95    139.23 o 
   4 -12   9      109.87       97.09     44.58 o 
   5 -12   9        1.81      -31.18     47.87 o 
   6 -12   9       83.61      150.80     68.37 o 
   7 -12   9      193.64      134.99     86.38 o 
   8 -12   9      144.88      286.07    108.19 o 
   9 -12   9       16.87      -57.24     57.24 o 
  10 -12   9       29.07      -10.69     60.76 o 
 -12 -11   9        0.33       66.91     86.09 o 
 -11 -11   9        9.65       59.59     88.14 o 
 -10 -11   9        3.21       -7.91     73.06 o 
  -9 -11   9        0.17       51.68     62.08 o 
  -8 -11   9       15.15       17.13     63.54 o 
  -7 -11   9       15.50      -45.09     45.09 o 
  -6 -11   9      106.88      -30.16     37.77 o 
  -5 -11   9       59.11       94.87     63.39 o 
  -4 -11   9       39.30       21.77     40.19 o 
  -3 -11   9      314.97      376.42     73.75 o 
  -2 -11   9       63.34       27.07     30.68 o 
  -1 -11   9      551.27      534.81    107.83 o 
   0 -11   9      257.59      279.04     60.45 o 
   1 -11   9      926.23     1125.48    134.91 o 
   2 -11   9       48.57       99.11     39.88 o 
   4 -11   9       12.29       48.02     44.80 o 
   5 -11   9      337.96      298.96     84.77 o 
   6 -11   9       32.61       69.54     58.42 o 
   7 -11   9      495.53      554.73    130.74 o 
   8 -11   9      306.94      328.39    116.25 o 
   9 -11   9      240.52       16.84     63.83 o 
  10 -11   9       15.04      -65.44     65.44 o 
  11 -11   9      321.99      -31.18     73.06 o 
 -12 -10   9      274.53       26.64    136.01 o 
 -11 -10   9       10.58      -45.88     45.88 o 
 -10 -10   9      113.13      165.88    103.95 o 
  -9 -10   9       40.72       38.07     62.22 o 
  -8 -10   9      958.28     1266.55    183.30 o 
  -7 -10   9       27.77      121.22     60.90 o 
  -6 -10   9      197.36      239.23     88.28 o 
  -5 -10   9       14.36       -6.30     41.73 o 
  -4 -10   9     5844.64     6535.22    366.45 o 
  -3 -10   9      569.75      541.00     84.00 o 
  -2 -10   9       13.85        2.95     26.86 o 
  -1 -10   9       56.04       89.23     37.98 o 
   0 -10   9     4588.47     5402.89    203.30 o 
   1 -10   9      319.27      346.38     85.06 o 
   2 -10   9      211.48      206.49     46.48 o 
   3 -10   9      185.55      224.78     41.49 o 
   4 -10   9      901.08     1045.91     68.83 o 
   5 -10   9       32.18       21.67     37.04 o 
   6 -10   9      335.04      444.78    105.41 o 
   7 -10   9        1.73       43.48     56.81 o 
   8 -10   9      125.10      230.09     63.33 o 
   9 -10   9       41.74       -6.59     70.57 o 
  10 -10   9       94.78       44.51     57.54 o 
  11 -10   9       16.86       30.01     76.72 o 
 -13  -9   9       89.32      215.58     76.33 o 
 -12  -9   9        0.72       -8.20     86.60 o 
 -11  -9   9        6.99      -25.45     42.18 o 
 -10  -9   9       63.33      107.59     53.88 o 
  -9  -9   9      197.33      143.92     84.18 o 
  -8  -9   9        6.00      -40.99     52.41 o 
  -7  -9   9        0.75      -27.67     42.46 o 
  -6  -9   9      287.76      177.44     76.13 o 
  -5  -9   9      485.26      599.09    136.16 o 
  -4  -9   9     1292.90     1518.95    167.63 o 
  -3  -9   9      117.38      143.77     65.74 o 
  -2  -9   9     2367.69     2540.40    137.09 o 
  -1  -9   9      813.60      965.43     81.81 o 
   0  -9   9      994.31     1098.15     86.55 o 
   1  -9   9      792.51     1029.72     81.91 o 
   2  -9   9     1420.95     1478.87     94.60 o 
   3  -9   9      290.81      259.46     41.23 o 
   4  -9   9     1206.14     1058.76     64.58 o 
   5  -9   9      428.17      404.22     97.94 o 
   6  -9   9      549.27      626.32    126.20 o 
   7  -9   9       77.61       56.81     54.90 o 
   8  -9   9      787.33      948.85    137.91 o 
   9  -9   9       78.47      132.50     53.49 o 
  10  -9   9      244.09       58.42     74.96 o 
  11  -9   9       47.35       23.28     82.13 o 
  12  -9   9      119.29      177.44     98.53 o 
 -14  -8   9       28.45       33.89     70.55 o 
 -13  -8   9       62.65       49.20     58.64 o 
 -12  -8   9       85.35      181.74     67.87 o 
 -11  -8   9      501.41      608.20    114.20 o 
 -10  -8   9      445.94      509.32    104.90 o 
  -9  -8   9       89.33      212.87     89.16 o 
  -8  -8   9       17.31      -29.13     42.02 o 
  -7  -8   9     1501.88     1510.17    180.66 o 
  -6  -8   9      239.66      106.88     62.66 o 
  -5  -8   9      179.51      169.54     68.96 o 
  -4  -8   9      122.42       76.28     47.44 o 
  -3  -8   9     2950.64     3282.69    229.12 o 
  -2  -8   9      489.28      596.45     96.04 o 
  -1  -8   9      915.51      878.59     73.89 o 
   0  -8   9       48.22       29.91     23.59 o 
   1  -8   9     1996.20     1831.23     99.86 o 
   2  -8   9       50.26       60.21     25.26 o 
   3  -8   9     1549.03     1787.18     80.85 o 
   4  -8   9      132.36      127.01     27.20 o 
   5  -8   9      774.75      879.31    123.27 o 
   6  -8   9      194.39      101.31     62.66 o 
   7  -8   9      117.05       93.99     74.96 o 
   8  -8   9       15.60      102.48     57.10 o 
   9  -8   9       53.82       58.35     44.81 o 
  10  -8   9      290.83      415.60     83.47 o 
  11  -8   9       16.60      100.29     82.72 o 
  12  -8   9       11.79      -57.24     80.38 o 
 -14  -7   9        0.03       53.62    113.02 o 
 -13  -7   9       43.12       38.17     56.69 o 
 -12  -7   9      211.89      245.08     78.84 o 
 -11  -7   9       95.62       71.65     49.57 o 
 -10  -7   9      185.96      158.75     58.43 o 
  -9  -7   9      397.01      829.97    136.45 o 
  -8  -7   9       56.57       86.96     53.58 o 
  -7  -7   9       77.42      215.51     76.86 o 
  -6  -7   9        6.35      -16.98     37.48 o 
  -5  -7   9     3172.39     3002.32    227.07 o 
  -4  -7   9       77.51       62.66     41.73 o 
  -3  -7   9      529.27      604.36     97.36 o 
  -2  -7   9       60.08       90.19     48.46 o 
  -1  -7   9     1660.72     1263.91    126.93 o 
   0  -7   9     3289.31     3544.75    201.60 o 
   1  -7   9     4307.49     4940.57    228.10 o 
   2  -7   9     1742.92     1540.77     93.76 o 
   3  -7   9     2930.02     3107.83    129.65 o 
   4  -7   9      520.64      484.16    105.41 o 
   5  -7   9     2238.96     2056.99    182.13 o 
   6  -7   9     1787.02     1819.52    174.08 o 
   7  -7   9       19.57       54.17     49.78 o 
   8  -7   9       38.62      163.53     61.78 o 
   9  -7   9      989.96     1062.31    150.50 o 
  10  -7   9      173.88      193.68     61.05 o 
  11  -7   9      167.21      155.13     62.45 o 
  12  -7   9        1.03       58.85     72.03 o 
 -14  -6   9        2.73      -24.78     56.85 o 
 -13  -6   9      192.89      268.77     73.59 o 
 -12  -6   9        0.91      -13.95     41.36 o 
 -11  -6   9      149.75      130.97     54.48 o 
 -10  -6   9      155.64      232.22     64.49 o 
  -9  -6   9      396.37      370.70    105.85 o 
  -8  -6   9      155.37      119.32     60.03 o 
  -7  -6   9       26.01       60.17     42.75 o 
  -6  -6   9     1324.20     1445.89    157.68 o 
  -5  -6   9      579.52      510.37    111.85 o 
  -4  -6   9       43.98       34.11     37.48 o 
  -3  -6   9       52.80       22.25     38.36 o 
  -2  -6   9     1264.93     1150.01    120.78 o 
  -1  -6   9        5.41       -3.22     23.13 o 
   0  -6   9      466.56      505.68     73.64 o 
   1  -6   9       24.51       10.84     18.50 o 
   2  -6   9     1295.11     1310.25     81.23 o 
   3  -6   9        2.49        9.64     31.18 o 
   4  -6   9      676.42      613.00    119.03 o 
   5  -6   9      379.79      396.17     96.92 o 
   6  -6   9     2261.30     2150.83    189.74 o 
   7  -6   9     1083.48     1308.71    152.11 o 
   8  -6   9      621.58      610.36    133.52 o 
   9  -6   9        5.41        3.81     43.04 o 
  10  -6   9        0.68      -23.33     39.22 o 
  11  -6   9      145.79      233.48     68.08 o 
  12  -6   9       27.00      116.57     57.84 o 
 -14  -5   9        0.09       46.41     84.04 o 
 -13  -5   9        2.30      -29.04     48.65 o 
 -12  -5   9        5.13       42.02     45.53 o 
 -11  -5   9     1109.90     1156.66    162.00 o 
 -10  -5   9       83.62       18.01     55.05 o 
  -9  -5   9        4.71       21.08     41.14 o 
  -8  -5   9     1787.96     2429.73    212.43 o 
  -7  -5   9     2104.82     2435.30    205.70 o 
  -6  -5   9      402.75      391.49     96.33 o 
  -5  -5   9      193.57      126.93     51.10 o 
  -4  -5   9     3145.24     2997.49    199.26 o 
  -3  -5   9        4.09       13.76     28.99 o 
  -2  -5   9      672.17      866.13     98.97 o 
  -1  -5   9       30.60       14.05     22.25 o 
   0  -5   9     3017.28     2542.61    150.94 o 
   1  -5   9       41.43        1.12     18.15 o 
   2  -5   9      107.65      128.68     30.01 o 
   3  -5   9     1572.12     1353.20    114.78 o 
   4  -5   9     1796.30     1522.61    146.99 o 
   5  -5   9     1548.58     2000.04    173.05 o 
   6  -5   9      596.76      594.55    120.49 o 
   7  -5   9     1704.74     1909.12    185.93 o 
   8  -5   9      350.58      161.92     84.18 o 
   9  -5   9       42.18      -26.94     50.36 o 
  10  -5   9      627.86      710.27    109.32 o 
  11  -5   9      338.82      292.60     77.52 o 
  12  -5   9       18.70        1.70     54.69 o 
 -14  -4   9       60.82      190.80     78.42 o 
 -13  -4   9      110.53      134.59     51.05 o 
 -12  -4   9      138.11      161.22     50.44 o 
 -11  -4   9      847.65      959.98    150.06 o 
 -10  -4   9      806.03      843.29    138.65 o 
  -9  -4   9      144.59      127.08     73.50 o 
  -8  -4   9     1127.63     1126.44    141.43 o 
  -7  -4   9      359.66      363.08     98.24 o 
  -6  -4   9        8.15       10.69     33.67 o 
  -5  -4   9       75.73       95.90     45.39 o 
  -4  -4   9      795.16      661.75     95.46 o 
  -3  -4   9      459.99      397.05     84.33 o 
  -2  -4   9       99.91      116.68     45.68 o 
  -1  -4   9      936.80      873.30     91.21 o 
   0  -4   9      725.26      707.90     59.39 o 
   1  -4   9      905.02      820.06     60.75 o 
   2  -4   9      155.16      156.01     32.83 o 
   3  -4   9      325.10      305.45     38.38 o 
   4  -4   9       25.78      -19.47     26.94 o 
   5  -4   9      290.48      454.73    100.73 o 
   6  -4   9      158.91      108.93     49.19 o 
   7  -4   9       93.82      -32.36     44.36 o 
   8  -4   9      511.51      523.25    126.64 o 
   9  -4   9      170.83      154.90     69.98 o 
  10  -4   9       51.66       22.39    100.14 o 
  11  -4   9       63.78      101.11     52.84 o 
  12  -4   9      132.42      356.57     83.54 o 
 -15  -3   9      115.84      147.90     75.37 o 
 -14  -3   9       55.27       61.90     94.65 o 
 -13  -3   9      259.18      305.42     79.98 o 
 -12  -3   9        6.97      -18.16     82.94 o 
 -11  -3   9      421.75      506.75     95.18 o 
 -10  -3   9      898.35      926.78     98.56 o 
  -9  -3   9      412.52      337.02    102.04 o 
  -8  -3   9      200.37      193.40     75.54 o 
  -7  -3   9     5319.88     5816.81    297.79 o 
  -6  -3   9      516.56      598.65     98.97 o 
  -5  -3   9     4385.70     4258.48    232.49 o 
  -4  -3   9      218.93      315.36     76.57 o 
  -3  -3   9    10653.12    11657.18    353.71 o 
  -2  -3   9     7307.53     7033.14    261.48 o 
  -1  -3   9    23544.15    26122.43    360.73 o 
   0  -3   9     3747.22     3322.07    122.26 o 
   1  -3   9        5.23      -14.39     14.39 o 
   2  -3   9       19.88      -14.67     14.67 o 
   3  -3   9     9988.67    10028.43    365.28 o 
   4  -3   9     5978.02     6325.12    299.98 o 
   5  -3   9      410.53      345.08     92.38 o 
   6  -3   9     1553.01     1854.95    177.74 o 
   7  -3   9      436.06      460.59    115.66 o 
   8  -3   9     1544.33     1562.29    176.56 o 
   9  -3   9       91.27      133.67     79.50 o 
  10  -3   9       26.21       56.23     46.08 o 
  11  -3   9      369.68      335.67     86.96 o 
  12  -3   9      260.03      379.60     88.14 o 
 -15  -2   9       59.02      150.34     74.18 o 
 -14  -2   9        2.34       44.26     53.05 o 
 -13  -2   9      276.86      363.97     87.14 o 
 -12  -2   9      152.71      132.38     56.95 o 
 -11  -2   9      166.36      185.21     64.12 o 
 -10  -2   9       28.52       -1.81     38.81 o 
  -9  -2   9       76.64       43.70     32.20 o 
  -8  -2   9       46.86       39.26     32.00 o 
  -7  -2   9      532.26      587.82    120.78 o 
  -6  -2   9       74.91       65.00     45.39 o 
  -5  -2   9       19.67       27.08     29.87 o 
  -4  -2   9        3.18       11.13     32.21 o 
  -3  -2   9        0.14       -8.78     23.86 o 
  -2  -2   9       86.59      135.05     34.42 o 
  -1  -2   9      103.57       81.13     44.14 o 
   0  -2   9      111.45      135.11     32.53 o 
   1  -2   9     1308.80     1535.33     81.75 o 
   2  -2   9      722.63      952.31     62.62 o 
   3  -2   9     1750.62     1604.89    146.55 o 
   4  -2   9      992.18     1155.43    128.98 o 
   5  -2   9      298.36      268.36     82.87 o 
   6  -2   9        2.80      -32.94     32.94 o 
   7  -2   9       69.48       53.14     49.05 o 
   8  -2   9      184.48       95.60     63.98 o 
   9  -2   9      338.78      290.47    104.53 o 
  10  -2   9      183.55      146.27     52.70 o 
  11  -2   9      300.27      240.26     75.03 o 
  12  -2   9       36.58      101.36     58.42 o 
 -15  -1   9       36.93       45.78     69.93 o 
 -14  -1   9       66.63       55.30     60.84 o 
 -13  -1   9      609.91      620.60    162.00 o 
 -12  -1   9      771.32      825.26    169.39 o 
 -11  -1   9       79.28       90.17     56.88 o 
 -10  -1   9      123.16      107.22     48.75 o 
  -9  -1   9      122.01       35.43     34.64 o 
  -8  -1   9     1114.97     1196.15    103.70 o 
  -7  -1   9        0.88       42.90     48.75 o 
  -6  -1   9     1986.48     1849.82    165.00 o 
  -5  -1   9      346.24      352.40     85.50 o 
  -4  -1   9     7355.88     7130.20    295.01 o 
  -3  -1   9      572.45      522.81     83.96 o 
  -2  -1   9     1412.39     1489.47     85.18 o 
  -1  -1   9     1475.52     1451.23     84.40 o 
   0  -1   9     4771.31     4992.03    153.11 o 
   1  -1   9      519.07      477.40     53.12 o 
   2  -1   9        2.23       22.92     18.81 o 
   3  -1   9      439.88      381.68     42.29 o 
   4  -1   9     7543.30     7269.73    331.75 o 
   5  -1   9      227.89      269.38     80.08 o 
   6  -1   9       19.82        4.10     35.28 o 
   7  -1   9       38.06       18.30     52.85 o 
   8  -1   9     1523.82     1322.62    174.08 o 
   9  -1   9       47.40       54.46     63.69 o 
  10  -1   9        0.08      -19.75     40.33 o 
  11  -1   9       23.00       10.08    115.15 o 
  12  -1   9       82.52       54.32     88.72 o 
 -15   0   9        3.42       25.02     93.41 o 
 -14   0   9       11.66      -19.33     50.27 o 
 -13   0   9       13.55       35.62     51.63 o 
 -12   0   9       28.72       76.42     45.03 o 
 -11   0   9      344.63      275.30     71.38 o 
 -10   0   9      858.37      842.73    102.63 o 
  -9   0   9        0.72      -32.19     85.50 o 
  -8   0   9      503.91      502.42     81.19 o 
  -7   0   9       41.87       82.41     56.15 o 
  -6   0   9      189.36      119.61     61.64 o 
  -5   0   9        5.82       28.55     37.33 o 
  -4   0   9      352.23      278.41     45.46 o 
  -3   0   9     1407.41     1194.38     77.66 o 
  -2   0   9       31.92       35.02     23.35 o 
  -1   0   9     1503.49     2067.35    101.19 o 
   0   0   9      557.68      487.67     54.52 o 
   1   0   9       54.65       -4.93     18.75 o 
   2   0   9        8.11      -12.89     17.71 o 
   3   0   9      230.46      235.95     40.17 o 
   4   0   9      153.06       85.79     49.05 o 
   5   0   9      573.96      533.06    122.10 o 
   6   0   9       29.49       55.34     53.44 o 
   7   0   9       30.10       62.37     60.47 o 
   8   0   9     1351.90     1519.10    189.59 o 
   9   0   9       17.10       -9.52     55.19 o 
  10   0   9      112.06      191.60     62.02 o 
  11   0   9       11.40       19.47     57.68 o 
  12   0   9      293.77        9.37     74.67 o 
 -15   1   9       19.83       96.22     91.14 o 
 -14   1   9       47.97       -1.24     56.36 o 
 -13   1   9      126.24      264.51    129.28 o 
 -12   1   9     1451.43     1643.29    140.55 o 
 -11   1   9       56.75       55.74     49.07 o 
 -10   1   9      240.03      206.07     58.11 o 
  -9   1   9     2254.85     2168.62    154.75 o 
  -8   1   9     2445.78     2109.81    221.36 o 
  -7   1   9     2538.63     3328.43    268.07 o 
  -6   1   9     1161.86      998.54     89.31 o 
  -5   1   9     2794.77     2789.38    112.35 o 
  -4   1   9     1196.83     1300.74     78.49 o 
  -3   1   9     3965.32     3781.66    228.17 o 
  -2   1   9     1424.58     1520.91     88.98 o 
  -1   1   9     2232.52     2727.24    118.28 o 
   0   1   9     1362.10     1417.62     87.13 o 
   1   1   9     1382.48     1168.65     79.07 o 
   2   1   9      315.31      377.17     50.76 o 
   3   1   9       15.15       26.26     22.57 o 
   4   1   9        1.26       34.26     39.82 o 
   5   1   9     1408.04     1406.66    160.17 o 
   6   1   9     1090.28     1077.10    154.90 o 
   7   1   9      451.52      658.67    153.72 o 
   8   1   9       37.67       48.02     56.07 o 
   9   1   9      153.61      307.60    119.91 o 
  10   1   9       49.62       40.11     68.37 o 
  11   1   9       20.10       26.79     72.76 o 
 -15   2   9       30.30       81.66     61.86 o 
 -14   2   9       31.53       36.75     50.00 o 
 -13   2   9        2.67       11.66     48.35 o 
 -12   2   9       44.64      -30.97     35.84 o 
 -11   2   9      368.82      486.01    172.90 o 
 -10   2   9      185.66      189.33     64.86 o 
  -9   2   9      189.28      162.63    110.83 o 
  -8   2   9      543.44      490.46     84.13 o 
  -7   2   9       41.40       55.61     36.40 o 
  -6   2   9      574.35      704.02     48.86 o 
  -5   2   9        8.88      -12.79     17.37 o 
  -4   2   9     1557.29     1311.25     78.76 o 
  -3   2   9     1076.77     1023.30     72.73 o 
  -2   2   9      806.29      741.86     64.45 o 
  -1   2   9       82.42      145.25     36.70 o 
   0   2   9     3787.66     4086.14    152.06 o 
   1   2   9       57.57       20.85     24.18 o 
   2   2   9      157.55      126.91     38.45 o 
   3   2   9      394.88      461.45     61.86 o 
   4   2   9     1833.04     1731.82    178.03 o 
   5   2   9      108.03      193.55     80.67 o 
   6   2   9       81.49      110.24     69.84 o 
   7   2   9      220.30      355.32    115.81 o 
   8   2   9      861.09     1132.29    179.64 o 
   9   2   9      513.96      777.70    185.20 o 
  10   2   9       11.37       17.13     48.75 o 
  11   2   9        2.05       41.73     78.62 o 
 -15   3   9       66.49      115.63    131.84 o 
 -14   3   9      167.48      110.20     67.77 o 
 -13   3   9      225.20      292.19     70.19 o 
 -12   3   9      282.31      298.26     78.52 o 
 -11   3   9       33.93       54.20     39.68 o 
 -10   3   9      349.75      398.49     80.94 o 
  -9   3   9       43.58      113.67     57.24 o 
  -8   3   9      554.37      528.36     87.61 o 
  -7   3   9      665.56      514.53     85.88 o 
  -6   3   9     1943.51     2135.82    134.93 o 
  -5   3   9     2169.35     2205.10     93.19 o 
  -4   3   9      781.48      721.24     60.91 o 
  -3   3   9      333.62      383.25     56.27 o 
  -2   3   9     3783.56     4086.28    150.66 o 
  -1   3   9       12.17       21.04     23.91 o 
   0   3   9       90.35       59.55     28.85 o 
   1   3   9     2015.11     2215.11    121.88 o 
   2   3   9     1765.80     1911.60    113.12 o 
   3   3   9      234.93      289.82     54.66 o 
   4   3   9      164.56      201.97     75.84 o 
   5   3   9     1065.15     1205.35    161.48 o 
   6   3   9      176.73      182.57     82.87 o 
   7   3   9      166.09      146.11     93.11 o 
   8   3   9      243.71       98.82     88.57 o 
   9   3   9        6.18      -17.13     61.34 o 
  10   3   9       15.23      -47.29     73.06 o 
  11   3   9        0.40      -70.42     70.42 o 
 -15   4   9       10.00      -28.84     95.31 o 
 -14   4   9       10.75       39.54     57.79 o 
 -13   4   9       45.54       72.77     54.18 o 
 -12   4   9      720.01      721.50    117.10 o 
 -11   4   9      189.93      216.79     64.21 o 
 -10   4   9       10.76      -28.45     40.04 o 
  -9   4   9      456.72      503.60     88.48 o 
  -8   4   9      103.36      134.34     50.75 o 
  -7   4   9      929.49      784.86     96.49 o 
  -6   4   9       38.92       30.96     40.19 o 
  -5   4   9      184.71      104.68     49.63 o 
  -4   4   9     1365.69     1471.94     84.39 o 
  -3   4   9     2684.02     2853.29    125.34 o 
  -2   4   9      996.83     1061.21     81.17 o 
  -1   4   9      126.09      133.29     38.98 o 
   0   4   9      995.52     1098.93     88.38 o 
   1   4   9      859.79      853.91    112.66 o 
   2   4   9     1554.81     1659.80    110.88 o 
   3   4   9       13.67       55.28     38.36 o 
   4   4   9     1370.57     1608.50    112.27 o 
   5   4   9      112.11      165.14     75.11 o 
   6   4   9      593.01      514.47    132.94 o 
   7   4   9       87.84       69.40     65.30 o 
   8   4   9      180.06       21.52     70.86 o 
   9   4   9       17.79      -57.68     68.52 o 
  10   4   9      183.62      102.78     83.45 o 
 -14   5   9       99.46       50.12     58.61 o 
 -13   5   9       12.89       33.19     44.19 o 
 -12   5   9       83.97       63.99     97.07 o 
 -11   5   9      449.68      476.13     93.76 o 
 -10   5   9        1.01      -17.60     36.07 o 
  -9   5   9      323.36      236.40     67.34 o 
  -8   5   9        3.23       -0.30     36.51 o 
  -7   5   9       67.00       90.07     42.59 o 
  -6   5   9       16.88       -7.94     31.30 o 
  -5   5   9     2245.38     2866.02    234.69 o 
  -4   5   9       72.49       70.27     47.58 o 
  -3   5   9       44.17       27.54     27.74 o 
  -2   5   9      173.85      218.64     51.99 o 
  -1   5   9      798.01      832.68     82.35 o 
   0   5   9      176.05      181.66     48.92 o 
   1   5   9       53.85       66.48     37.10 o 
   2   5   9       42.99       -1.09     29.25 o 
   3   5   9     1108.32     1262.02    104.19 o 
   4   5   9       25.52       14.22     72.32 o 
   5   5   9      306.24      262.94    107.75 o 
   6   5   9       59.57      188.57     77.45 o 
   7   5   9      250.30      211.12    100.87 o 
   8   5   9       34.75       14.64     74.37 o 
   9   5   9       36.34       56.95     78.62 o 
 -14   6   9       46.83      130.39    113.17 o 
 -13   6   9        6.40       -7.28     54.92 o 
 -12   6   9      110.07       62.45     54.97 o 
 -11   6   9        3.09      -12.74     44.94 o 
 -10   6   9      721.84      870.56    208.99 o 
  -9   6   9      120.73       72.04     44.06 o 
  -8   6   9        8.29        3.93     35.87 o 
  -7   6   9      298.08      499.50    121.30 o 
  -6   6   9      616.36      812.80    125.98 o 
  -5   6   9       71.97       14.93     46.85 o 
  -4   6   9       12.85      -36.31     36.31 o 
  -3   6   9      972.26     1036.40    145.97 o 
  -2   6   9     1964.57     2197.49    129.59 o 
  -1   6   9       20.01       80.01     56.88 o 
   0   6   9       45.57       59.87     35.17 o 
   1   6   9      680.85      900.24     90.48 o 
   2   6   9     1939.58     2564.95    151.39 o 
   3   6   9      238.88      157.75     53.91 o 
   4   6   9        2.19       11.03     33.56 o 
   5   6   9       94.51      165.29     91.06 o 
   6   6   9      340.15      185.64     91.80 o 
   7   6   9      356.83      338.20    119.91 o 
   8   6   9       14.18      190.33     93.41 o 
   9   6   9       39.42      108.63    107.61 o 
 -13   7   9      435.57      340.16    343.10 o 
 -12   7   9       57.39       36.85     52.02 o 
 -11   7   9       13.16      -81.59     93.92 o 
 -10   7   9      194.68      291.12     85.13 o 
  -9   7   9      592.26      592.76    106.60 o 
  -8   7   9      372.28      318.31     83.38 o 
  -7   7   9      157.09      274.23     71.63 o 
  -6   7   9       38.45      -25.33     47.14 o 
  -5   7   9      238.16      244.50     86.53 o 
  -4   7   9      179.32      186.37     77.30 o 
  -3   7   9        1.70      -16.84     42.31 o 
  -2   7   9       67.60       58.42     61.49 o 
  -1   7   9      264.33      317.53     66.29 o 
   0   7   9        0.88       37.42     34.21 o 
   1   7   9       19.49       43.64     38.36 o 
   2   7   9        2.65      -18.19     35.30 o 
   3   7   9        0.38       41.41     35.75 o 
   4   7   9      116.31       84.93     48.01 o 
   5   7   9        1.21       36.16     63.10 o 
   6   7   9        8.37      -63.25     63.25 o 
   7   7   9        2.10      -14.64     68.37 o 
   8   7   9       24.18       57.54     89.75 o 
 -13   8   9       13.04        3.17    105.56 o 
 -12   8   9       26.02       54.86     74.15 o 
 -11   8   9       50.65        6.56     57.19 o 
 -10   8   9       64.44       71.95     56.67 o 
  -9   8   9      763.65      874.53    118.46 o 
  -8   8   9        3.33        1.81     45.03 o 
  -7   8   9       38.77       24.66     44.49 o 
  -6   8   9      679.26      969.20    155.77 o 
  -5   8   9      838.99     1182.95    169.83 o 
  -4   8   9       37.96      119.17     66.03 o 
  -3   8   9       64.86       15.52     43.19 o 
  -2   8   9     1907.03     2029.17    217.70 o 
  -1   8   9      818.78      889.41    143.04 o 
   0   8   9      159.96      210.58     53.26 o 
   1   8   9       14.32       22.30     37.85 o 
   2   8   9      405.52      502.69     90.33 o 
   3   8   9      339.54      478.09     88.97 o 
   4   8   9       58.12       65.15     72.62 o 
   5   8   9      427.55      484.01    134.40 o 
   6   8   9      173.89      245.08    113.46 o 
   7   8   9      134.88      -36.89     82.13 o 
 -12   9   9        7.21       21.11     67.38 o 
 -11   9   9       24.36      -28.99    111.78 o 
 -10   9   9       60.03       49.85     61.21 o 
  -9   9   9       68.85       73.97    118.22 o 
  -8   9   9      157.33      203.39     72.93 o 
  -7   9   9      124.98       38.29     81.25 o 
  -6   9   9      125.26       87.84     69.69 o 
  -5   9   9       12.56      -24.45     55.78 o 
  -4   9   9       19.18      130.30     69.54 o 
  -3   9   9        0.61      -15.52     42.31 o 
  -2   9   9        0.02       13.76     57.68 o 
  -1   9   9      109.63       35.28     66.03 o 
   0   9   9        2.05       52.56     52.12 o 
   1   9   9      124.84      178.86     56.13 o 
   2   9   9       53.18       20.28     67.49 o 
   3   9   9      172.06      255.35     69.64 o 
   4   9   9       40.04       18.45     68.22 o 
   5   9   9        4.25      -18.59     72.76 o 
   6   9   9        4.34       66.76     82.28 o 
 -11  10   9       25.57      107.97     69.93 o 
 -10  10   9       40.34       70.67     63.91 o 
  -9  10   9       47.09       59.99     72.32 o 
  -8  10   9       72.95       77.90     58.56 o 
  -7  10   9        0.45      -57.54     57.54 o 
  -6  10   9        6.92      -52.71     54.61 o 
  -5  10   9      237.83       86.38     70.57 o 
  -4  10   9      425.24      525.30    145.67 o 
  -3  10   9      106.63      218.14    100.87 o 
  -2  10   9        5.28       25.33     58.85 o 
  -1  10   9       68.43      154.90     85.65 o 
   0  10   9      173.83      222.68     98.82 o 
   1  10   9      233.04      170.85     89.60 o 
   2  10   9       53.23       13.63    148.53 o 
   3  10   9       31.06       26.06     48.84 o 
   4  10   9       39.97       55.05     87.70 o 
   5  10   9       97.77      307.74    107.46 o 
  -9  11   9        6.07      167.78     92.24 o 
  -8  11   9       19.46        1.61     83.16 o 
  -7  11   9        0.59      -59.00     78.03 o 
  -6  11   9        7.58       47.00     68.96 o 
  -5  11   9       21.45       42.75     52.27 o 
  -4  11   9       38.67      -14.93     53.58 o 
  -3  11   9       80.81      -48.90     48.90 o 
  -2  11   9       32.65       37.48     52.12 o 
  -1  11   9        0.06      -18.89     60.47 o 
   0  11   9        3.46       14.20     69.54 o 
   1  11   9       16.35      -55.34     55.34 o 
   2  11   9        9.25       11.71     65.15 o 
   3  11   9        1.30      -69.98     69.98 o 
  -7  12   9       65.47       39.97     81.25 o 
  -6  12   9      167.20      184.47    117.56 o 
  -5  12   9        3.11      -70.86     70.86 o 
  -4  12   9        0.36      -37.33     69.25 o 
  -3  12   9       62.25       50.51     68.96 o 
  -2  12   9      101.99       16.84     71.01 o 
  -1  12   9        9.55       24.01     79.35 o 
   0  12   9        0.24      -73.93     73.93 o 
  -3 -17  10       14.19        1.07     49.00 o 
  -2 -17  10        2.80      -73.93     73.93 o 
  -1 -17  10      236.70       92.78     54.04 o 
   0 -17  10       93.84       70.93     64.39 o 
   1 -17  10       41.62       14.70     91.06 o 
   2 -17  10       42.87      120.20     61.61 o 
   3 -17  10      102.25      175.55     61.20 o 
  -6 -16  10        0.05        1.32     71.74 o 
  -5 -16  10       15.69      -18.11     49.88 o 
  -4 -16  10        3.28      -41.06     41.06 o 
  -3 -16  10       39.31       53.50     45.05 o 
  -2 -16  10        1.21       18.92     38.02 o 
  -1 -16  10       14.80       54.66     46.52 o 
   0 -16  10      125.74      172.55     60.54 o 
   1 -16  10      126.41      261.02    118.15 o 
   2 -16  10        0.38       -8.88     47.20 o 
   3 -16  10       23.31      -44.14     44.14 o 
  -8 -15  10       69.46      158.85    105.56 o 
  -7 -15  10       62.08       45.97     88.57 o 
  -6 -15  10        6.76      -28.55     69.40 o 
  -5 -15  10      134.62       -1.47     45.68 o 
  -3 -15  10      342.99      264.54     70.49 o 
  -2 -15  10       30.34       41.29     44.40 o 
  -1 -15  10       49.70      134.80     53.41 o 
   0 -15  10      489.03      607.72    104.40 o 
   1 -15  10       55.50       37.15     42.30 o 
   2 -15  10       15.43       -8.63     40.33 o 
   3 -15  10       23.24       39.69     46.00 o 
   5 -15  10        0.62       32.79     70.86 o 
   6 -15  10        0.15      -71.01     71.01 o 
   7 -15  10       11.09      -25.04     78.47 o 
  -9 -14  10        4.10      168.80     92.38 o 
  -8 -14  10        3.46      -68.08     68.08 o 
  -7 -14  10       17.34       27.08     74.52 o 
  -6 -14  10        4.83       70.13     76.13 o 
  -5 -14  10       15.00        0.57     44.83 o 
  -4 -14  10        8.13       12.83     39.07 o 
  -3 -14  10        0.45       44.86     49.27 o 
  -2 -14  10      136.61       85.94     47.73 o 
  -1 -14  10      929.75      902.67    129.00 o 
   0 -14  10       13.83      -34.62     34.62 o 
   1 -14  10       55.86       93.98    108.85 o 
   2 -14  10        7.12       -7.96     37.29 o 
   3 -14  10       25.78       71.81     41.29 o 
   4 -14  10       14.92       13.32     51.68 o 
   5 -14  10      231.69      442.44    128.40 o 
   6 -14  10       11.73        4.10     61.05 o 
   7 -14  10       79.40      135.42     80.67 o 
   8 -14  10       65.60       28.40     89.60 o 
 -10 -13  10       20.19       37.04     82.43 o 
  -9 -13  10       11.54      -51.24     77.16 o 
  -8 -13  10      185.18      384.75    120.05 o 
  -7 -13  10       90.21      104.09     80.23 o 
  -6 -13  10       70.40       36.02     58.27 o 
  -5 -13  10        7.89       47.44     55.49 o 
  -4 -13  10      477.16      424.86     85.48 o 
  -3 -13  10      137.03      173.72     57.76 o 
  -2 -13  10       16.06      -20.16     54.24 o 
  -1 -13  10      593.31      507.54     91.15 o 
   0 -13  10      365.22      382.40     78.37 o 
   1 -13  10      686.64      627.01    112.37 o 
   2 -13  10      312.83      355.44    107.61 o 
   3 -13  10      144.02       72.33     58.78 o 
   4 -13  10      160.19      299.25     90.48 o 
   5 -13  10      437.30      416.38    111.56 o 
   7 -13  10        3.13      -58.42     58.42 o 
   8 -13  10       39.41        6.15     70.57 o 
   9 -13  10      134.29       32.21     80.52 o 
 -11 -12  10        7.42      -83.89     85.06 o 
 -10 -12  10        0.85      -18.89     65.59 o 
  -9 -12  10       67.95       70.42     74.23 o 
  -8 -12  10       87.82       97.80     75.84 o 
  -7 -12  10       61.09      112.15     79.50 o 
  -6 -12  10        8.57       24.89     65.44 o 
  -5 -12  10       83.41       43.48     72.91 o 
  -4 -12  10      438.26      469.92     87.77 o 
  -3 -12  10      456.87      455.86     85.09 o 
  -2 -12  10      128.11      109.99     47.95 o 
  -1 -12  10       24.56       -1.72     29.55 o 
   0 -12  10       11.73       86.90     40.01 o 
   1 -12  10       25.83       67.26     58.78 o 
   2 -12  10       33.10       24.40     33.63 o 
   3 -12  10       19.73       39.89     34.82 o 
   4 -12  10      296.05      227.81     85.65 o 
   5 -12  10       55.86       13.32     49.92 o 
   6 -12  10      159.64      165.44     72.03 o 
   8 -12  10      377.60      106.58     78.18 o 
   9 -12  10       65.62       25.04     71.01 o 
  10 -12  10      119.79      -67.05     69.25 o 
 -12 -11  10       34.44      109.80     84.91 o 
 -11 -11  10      173.50      330.29    138.79 o 
 -10 -11  10        7.62      -26.35     63.98 o 
  -9 -11  10      536.90      390.61    141.72 o 
  -8 -11  10        4.92      -52.41     58.42 o 
  -7 -11  10      151.50      228.98    104.24 o 
  -6 -11  10       29.43       67.20     64.71 o 
  -5 -11  10      783.19      803.62    164.41 o 
  -4 -11  10        0.71       32.36     47.44 o 
  -3 -11  10      983.55      925.04     96.42 o 
  -2 -11  10      177.23       95.57     43.86 o 
  -1 -11  10      208.40      307.56     63.51 o 
   0 -11  10       48.06       38.80     33.85 o 
   1 -11  10      420.20      476.11     78.22 o 
   2 -11  10      568.61      639.58     80.19 o 
   3 -11  10       52.93       83.94     28.74 o 
   4 -11  10        3.26        3.22     42.60 o 
   5 -11  10        9.44       71.88     49.63 o 
   6 -11  10      329.23      498.22    116.39 o 
   7 -11  10       21.43       22.84     49.92 o 
   8 -11  10       68.80       36.16     64.27 o 
   9 -11  10        4.51      -10.69     51.97 o 
  10 -11  10        0.48        0.44     72.03 o 
 -12 -10  10        0.01       25.47     79.64 o 
 -11 -10  10        0.21      -62.51     62.51 o 
 -10 -10  10       46.15       16.40     57.68 o 
  -9 -10  10       49.27        3.22     68.96 o 
  -8 -10  10      106.91      193.99     82.28 o 
  -7 -10  10        0.28      -47.44     47.44 o 
  -6 -10  10      335.74      535.26    136.89 o 
  -5 -10  10      548.23      860.13    139.67 o 
  -4 -10  10       96.68      121.22     67.93 o 
  -3 -10  10      146.44      156.95     74.23 o 
  -2 -10  10       30.81       27.39     28.62 o 
  -1 -10  10      576.77      534.64     78.67 o 
   0 -10  10       17.74       55.52     31.79 o 
   1 -10  10      978.42      913.23     83.34 o 
   2 -10  10        9.60       34.04     24.85 o 
   3 -10  10      577.86      714.46     60.73 o 
   4 -10  10      115.00       40.85     49.63 o 
   5 -10  10     1088.21     1286.60    152.70 o 
   6 -10  10      214.95      180.81     70.71 o 
   7 -10  10       32.33       68.37     63.83 o 
   8 -10  10      218.06      340.98    106.88 o 
  10 -10  10      103.02      -50.51     50.51 o 
  11 -10  10        9.44      -21.38     64.86 o 
 -13  -9  10        8.27      118.73     84.04 o 
 -12  -9  10       74.66       44.21     87.70 o 
 -11  -9  10        5.52      -54.76     54.76 o 
 -10  -9  10      561.48      635.84    161.34 o 
  -9  -9  10        7.42      110.97     67.20 o 
  -8  -9  10      164.02      106.58     74.23 o 
  -7  -9  10        4.86      -36.16     36.16 o 
  -6  -9  10      930.55      965.98    151.97 o 
  -5  -9  10      360.25      340.83    100.14 o 
  -4  -9  10      124.87      107.17     60.17 o 
  -3  -9  10       15.51      -28.84     30.31 o 
  -2  -9  10      649.27      661.90    129.42 o 
  -1  -9  10      726.31      738.61    110.24 o 
   0  -9  10       44.41      136.52     37.14 o 
   1  -9  10      111.15      138.83     37.13 o 
   2  -9  10        5.48       10.73     20.64 o 
   3  -9  10       10.49        4.98     23.74 o 
   4  -9  10       54.71       69.54     56.95 o 
   5  -9  10        6.62       48.46     44.51 o 
   6  -9  10       16.74        9.81     47.58 o 
   7  -9  10      149.27      325.60     94.43 o 
   8  -9  10      258.79      203.36     83.01 o 
   9  -9  10        5.61       31.33     65.74 o 
  10  -9  10        3.45      232.64     82.57 o 
  11  -9  10       89.98      -21.38     68.96 o 
 -14  -8  10       25.97      -85.06     89.31 o 
 -13  -8  10       11.47      -42.16     70.13 o 
 -12  -8  10       10.38      -26.21     68.52 o 
 -11  -8  10       82.30       80.82     71.88 o 
 -10  -8  10       22.72      -45.68     45.68 o 
  -9  -8  10       20.12       -3.37     55.93 o 
  -8  -8  10      144.82      166.61     74.08 o 
  -7  -8  10        0.39        8.49     39.68 o 
  -6  -8  10       96.87      177.88     80.38 o 
  -5  -8  10      694.30      695.57    140.11 o 
  -4  -8  10        5.83      -30.01     33.09 o 
  -3  -8  10      579.48      746.66    113.02 o 
  -2  -8  10     2065.99     2472.48    194.43 o 
  -1  -8  10       97.01       98.38     56.22 o 
   0  -8  10     4138.55     4406.78    242.59 o 
   1  -8  10      192.70      227.07     65.00 o 
   2  -8  10      865.08      931.34     80.62 o 
   3  -8  10     1166.00     1081.63    157.46 o 
   4  -8  10       39.02      132.20     60.32 o 
   5  -8  10       13.40       -2.34     29.28 o 
   6  -8  10     2156.18     2402.50    207.31 o 
   7  -8  10     3026.14     3433.92    256.94 o 
   8  -8  10       25.96       52.27     61.78 o 
   9  -8  10        0.39       20.06     67.20 o 
  10  -8  10      355.83      473.85     94.63 o 
  11  -8  10      294.51      168.51     95.31 o 
 -14  -7  10        1.29       40.85     92.53 o 
 -13  -7  10      124.50        8.20     91.94 o 
 -12  -7  10        2.84      -55.63     65.30 o 
 -11  -7  10      482.01      662.04    159.14 o 
 -10  -7  10      265.18      350.20    117.42 o 
  -9  -7  10       42.63      108.63     67.79 o 
  -8  -7  10        7.35      -34.99     34.99 o 
  -7  -7  10      738.14      582.54    131.91 o 
  -6  -7  10      384.92      412.71    114.49 o 
  -5  -7  10     1082.27     1280.31    151.82 o 
  -4  -7  10      195.03      264.55     82.43 o 
  -3  -7  10      362.07      447.41    101.02 o 
  -2  -7  10      829.94      799.81    108.19 o 
  -1  -7  10     1285.00     1194.08    125.32 o 
   0  -7  10      288.14      322.82     74.96 o 
   1  -7  10       53.04       92.97     40.26 o 
   2  -7  10      458.83      457.24     58.66 o 
   3  -7  10      476.36      467.17     56.15 o 
   4  -7  10       66.93      166.32     69.10 o 
   5  -7  10       84.14      171.44     72.62 o 
   6  -7  10       13.43      -18.74     40.26 o 
   7  -7  10       90.52       20.20     42.46 o 
   8  -7  10       79.78       77.01     57.83 o 
   9  -7  10      144.04      167.93     73.35 o 
  10  -7  10        2.42       31.96     50.18 o 
  11  -7  10      210.16      180.09     63.23 o 
  12  -7  10      193.97      222.10    107.46 o 
 -14  -6  10       47.19        3.66     87.55 o 
 -13  -6  10       11.22       34.55     81.69 o 
 -12  -6  10      214.68      188.13     95.16 o 
 -11  -6  10      386.29      613.44    150.21 o 
 -10  -6  10       17.96       26.35     59.88 o 
  -9  -6  10       83.07      100.29     60.90 o 
  -8  -6  10       36.04      -16.25     35.14 o 
  -7  -6  10      963.88      865.98    130.74 o 
  -6  -6  10      218.14      224.29     73.64 o 
  -5  -6  10     3746.41     3920.28    251.82 o 
  -4  -6  10      389.75      345.08     90.48 o 
  -3  -6  10     1951.59     2021.26    166.61 o 
  -2  -6  10       25.52       27.23     32.36 o 
  -1  -6  10     1049.05     1010.19    110.83 o 
   0  -6  10      449.73      335.71     73.50 o 
   1  -6  10     2604.40     2633.08    121.71 o 
   2  -6  10      157.58      168.28     37.89 o 
   3  -6  10     1637.91     1388.94    145.82 o 
   4  -6  10     1909.41     2298.70    194.57 o 
   5  -6  10      492.43      504.95    113.32 o 
   6  -6  10       25.50       77.30     58.56 o 
   7  -6  10      526.88      613.29    133.37 o 
   8  -6  10     1153.80     1226.87    160.02 o 
   9  -6  10      108.33      220.05     83.30 o 
  10  -6  10        0.35       18.74     56.37 o 
  11  -6  10      169.33      135.38    106.88 o 
  12  -6  10       56.20        5.57     55.62 o 
 -15  -5  10        9.30      -38.65    100.58 o 
 -14  -5  10      108.95       24.89     93.55 o 
 -13  -5  10        1.10        5.42     73.06 o 
 -12  -5  10       38.98      -27.52     58.85 o 
 -11  -5  10       37.36       31.48     53.73 o 
 -10  -5  10      856.18     1100.38    162.80 o 
  -9  -5  10        0.44       58.27     54.61 o 
  -8  -5  10       80.12      120.20     55.19 o 
  -7  -5  10       97.36       43.48     42.60 o 
  -6  -5  10     2463.16     2456.82    200.43 o 
  -5  -5  10       83.90       93.99     47.29 o 
  -4  -5  10      251.93      243.03     70.27 o 
  -3  -5  10       24.97       69.84     40.99 o 
  -2  -5  10       65.47       67.05     36.45 o 
  -1  -5  10     1486.47     1106.38    108.34 o 
   0  -5  10        0.54       33.38     20.14 o 
   1  -5  10     1017.70     1150.59     88.14 o 
   2  -5  10      614.65      598.74     54.50 o 
   3  -5  10      313.69      329.50     47.21 o 
   4  -5  10       17.52       13.62     34.26 o 
   5  -5  10      327.82      411.10    104.97 o 
   6  -5  10       24.55       -0.59     37.77 o 
   7  -5  10      607.19      450.34    118.59 o 
   8  -5  10       16.73      -26.50     43.34 o 
   9  -5  10      352.00      523.84    130.74 o 
  10  -5  10      118.21      173.20     81.99 o 
  11  -5  10      115.10      182.11    117.42 o 
  12  -5  10       29.04       -3.26     87.48 o 
 -15  -4  10        7.76      -88.28     88.28 o 
 -14  -4  10      137.88      230.00    122.69 o 
 -13  -4  10        8.53       68.81     69.25 o 
 -12  -4  10       15.81       51.68     68.52 o 
 -11  -4  10       63.28       75.54     64.42 o 
 -10  -4  10     1129.25     1825.52    198.96 o 
  -9  -4  10        1.06       29.28     52.85 o 
  -8  -4  10     1404.13     1275.19    154.31 o 
  -7  -4  10       74.44       50.80     48.02 o 
  -6  -4  10     4080.39     4552.46    267.04 o 
  -5  -4  10      781.58      718.26    105.12 o 
  -4  -4  10     4131.14     3636.69    220.19 o 
  -3  -4  10      907.68      672.29     92.24 o 
  -2  -4  10     7164.64     6997.56    278.32 o 
  -1  -4  10      316.48      479.04     70.71 o 
   0  -4  10      183.87      235.92     51.46 o 
   1  -4  10     3025.36     3376.48    126.69 o 
   2  -4  10     1543.59     1526.88    191.06 o 
   3  -4  10      485.04      597.18     95.02 o 
   4  -4  10      733.75      845.78    120.78 o 
   5  -4  10     1376.34     1283.38    149.63 o 
   6  -4  10       30.42       16.10     43.63 o 
   7  -4  10       24.10       79.79     59.73 o 
   8  -4  10      301.35      189.45     89.89 o 
   9  -4  10      217.94      148.45     81.69 o 
  10  -4  10      354.51      234.83     91.06 o 
  11  -4  10        7.32       16.81     48.38 o 
  12  -4  10        2.35      -14.70     63.03 o 
 -15  -3  10       54.26       30.70     74.75 o 
 -14  -3  10        0.10      -16.57     94.07 o 
 -13  -3  10      381.24      403.37     90.49 o 
 -12  -3  10       35.01        4.46     62.30 o 
 -11  -3  10        4.85        6.73     52.71 o 
 -10  -3  10      202.62      181.69     94.58 o 
  -9  -3  10      946.68     1140.93    151.24 o 
  -8  -3  10        4.88      -25.91     34.26 o 
  -7  -3  10       74.43       29.57     44.51 o 
  -6  -3  10        3.47       14.20     29.87 o 
  -5  -3  10       85.07       75.11     47.00 o 
  -4  -3  10       77.85      151.82     56.95 o 
  -3  -3  10     4193.06     3940.34    212.87 o 
  -2  -3  10     2463.89     2355.36    156.95 o 
  -1  -3  10      382.50      370.34     55.87 o 
   0  -3  10     1839.35     2120.44    103.37 o 
   1  -3  10       74.57       55.05     24.16 o 
   2  -3  10     1508.95     1785.87     88.45 o 
   3  -3  10      373.62      340.13     38.84 o 
   4  -3  10      117.74      116.54     54.46 o 
   5  -3  10      397.98      405.39    107.75 o 
   6  -3  10     1455.47     1211.94    155.34 o 
   7  -3  10      154.00      106.73     58.42 o 
   8  -3  10      128.15      177.74     79.79 o 
   9  -3  10        3.53       42.31     50.22 o 
  10  -3  10      244.73      148.45     98.97 o 
  11  -3  10       74.04       97.26     58.22 o 
  12  -3  10      122.91      123.06     72.83 o 
 -15  -2  10        3.01      -62.73     62.73 o 
 -14  -2  10       59.27      -10.21    105.12 o 
 -13  -2  10      517.11      551.97    106.86 o 
 -12  -2  10        6.60      -50.80     50.80 o 
 -11  -2  10      183.34      210.47     72.71 o 
 -10  -2  10       69.75       -1.15     41.94 o 
  -9  -2  10     1708.54     1841.77    188.72 o 
  -8  -2  10      430.68      419.01    105.70 o 
  -7  -2  10      632.27      566.00    119.47 o 
  -6  -2  10      176.88      322.82     87.70 o 
  -5  -2  10     3901.73     3883.09    229.56 o 
  -4  -2  10      186.46      207.02     63.39 o 
  -3  -2  10      771.95      815.62    100.87 o 
  -2  -2  10      420.48      644.06     62.37 o 
  -1  -2  10    11308.92    13135.45    265.36 o 
   0  -2  10     1756.19     1520.71     89.32 o 
   1  -2  10      425.80      344.42     52.72 o 
   2  -2  10     3501.64     3909.92    213.38 o 
   3  -2  10     3226.59     3241.84    219.61 o 
   4  -2  10      266.25      266.90     83.60 o 
   5  -2  10       87.34       37.33     39.97 o 
   6  -2  10      470.30      568.93    128.69 o 
   7  -2  10      148.15      145.53     79.35 o 
   8  -2  10      170.31      170.56     86.82 o 
   9  -2  10        0.85       -2.20     45.97 o 
  10  -2  10      135.18      109.80     80.96 o 
  11  -2  10       28.38       80.86     48.45 o 
  12  -2  10        8.50      -34.90     58.49 o 
 -15  -1  10       38.94       20.65     59.75 o 
 -14  -1  10       58.73      -48.76     53.24 o 
 -13  -1  10       73.25       75.44     94.94 o 
 -12  -1  10      373.32      456.08    144.87 o 
 -11  -1  10      160.71      198.30     65.00 o 
 -10  -1  10      262.12      252.45     68.05 o 
  -9  -1  10      182.74      271.38     70.36 o 
  -8  -1  10       89.08       92.67     56.81 o 
  -7  -1  10      101.38      154.90     65.88 o 
  -6  -1  10      499.75      781.22    112.59 o 
  -5  -1  10       48.51       28.55     35.58 o 
  -4  -1  10     2065.71     1990.08    104.86 o 
  -3  -1  10     2186.17     2356.37    112.66 o 
  -2  -1  10        0.93       12.08     19.69 o 
  -1  -1  10     1609.92     1996.53    103.26 o 
   0  -1  10     1175.68     1125.63    189.96 o 
   1  -1  10       55.93       75.57     59.88 o 
   2  -1  10       83.98      110.19     31.94 o 
   3  -1  10       75.90      113.23     29.44 o 
   4  -1  10        8.12       14.93     34.41 o 
   5  -1  10        3.31        8.35     35.14 o 
   6  -1  10      130.49       82.72     56.95 o 
   7  -1  10      490.36      418.42    122.98 o 
   8  -1  10      163.74      127.52     65.30 o 
   9  -1  10      339.71      496.90    135.13 o 
  10  -1  10       73.26      -26.65     58.71 o 
  11  -1  10       24.19       76.65     53.35 o 
 -15   0  10        0.29      -26.59     51.07 o 
 -14   0  10       36.77      -54.80     54.80 o 
 -13   0  10      241.88      253.06     74.18 o 
 -12   0  10      545.86      567.33    104.18 o 
 -11   0  10      164.58      140.46     70.79 o 
 -10   0  10      931.63     1036.34    112.88 o 
  -9   0  10      545.08      542.98    137.77 o 
  -8   0  10     2017.76     2038.78    138.86 o 
  -7   0  10      743.27      575.81    121.81 o 
  -6   0  10     2346.07     2569.55    204.09 o 
  -5   0  10     2280.90     2647.81    119.25 o 
  -4   0  10     3993.02     4430.73    153.70 o 
  -3   0  10      787.38      840.73     67.93 o 
  -2   0  10     2622.97     2682.55    120.83 o 
  -1   0  10     3776.33     3361.07    136.23 o 
   0   0  10        4.58       28.30     22.87 o 
   1   0  10        0.50       25.74     21.91 o 
   2   0  10     1354.70     1231.90    205.85 o 
   3   0  10     2152.03     2482.68    285.56 o 
   4   0  10     2399.51     2502.79    208.77 o 
   5   0  10      100.91      122.39     71.88 o 
   6   0  10       66.54      100.43     60.47 o 
   7   0  10      658.35      953.24    185.35 o 
   8   0  10      352.38      560.73    140.55 o 
   9   0  10       17.01        8.78     68.52 o 
  10   0  10       61.05      -28.99     68.96 o 
  11   0  10       83.16      -72.62     72.62 o 
 -15   1  10       57.62      135.23     69.42 o 
 -14   1  10       21.14       93.17     57.20 o 
 -13   1  10       93.68      174.37     64.94 o 
 -12   1  10       15.33       99.84     53.58 o 
 -11   1  10       20.38       14.24     41.32 o 
 -10   1  10       14.50       64.15     45.94 o 
  -9   1  10      188.98      220.97     65.27 o 
  -8   1  10        9.47      -25.16     25.16 o 
  -7   1  10      413.60      628.44     81.18 o 
  -6   1  10      310.98      263.50     64.93 o 
  -5   1  10     2210.87     2706.61    116.00 o 
  -4   1  10       16.53       43.74     23.84 o 
  -3   1  10       40.04       -3.75     28.91 o 
  -2   1  10      786.42      568.56     60.75 o 
  -1   1  10      702.65      514.94     63.02 o 
   0   1  10      167.25      146.51     39.61 o 
   1   1  10      438.63      414.45     61.58 o 
   2   1  10     1798.06     1723.94    100.08 o 
   3   1  10     1790.90     2325.55    115.26 o 
   4   1  10       44.60       46.26     46.56 o 
   5   1  10       36.78      -13.91     38.21 o 
   6   1  10      326.59      413.74    116.98 o 
   7   1  10        5.41      -10.98     39.97 o 
   8   1  10      470.49      528.08    144.79 o 
   9   1  10       51.21       70.71     75.11 o 
  11   1  10      110.80       60.32     79.64 o 
 -15   2  10      187.10      360.27     90.99 o 
 -14   2  10       16.68      -51.57     51.57 o 
 -13   2  10      332.88      216.47    112.88 o 
 -12   2  10       55.50       26.59     44.85 o 
 -11   2  10      169.04      202.00     63.96 o 
 -10   2  10       23.39      -35.72     35.72 o 
  -9   2  10     1228.14     1363.36    121.05 o 
  -8   2  10       76.07       60.46     39.48 o 
  -7   2  10     1806.70     1727.14    176.56 o 
  -6   2  10      442.77      477.52     84.26 o 
  -5   2  10     2595.79     3007.15    120.94 o 
  -4   2  10      278.75      262.80     46.71 o 
  -3   2  10     2352.99     2661.25    120.79 o 
  -2   2  10        3.93        7.02     20.24 o 
  -1   2  10     2668.61     2906.65    133.93 o 
   0   2  10     1909.15     1648.49    105.34 o 
   1   2  10        9.90      -20.13     20.13 o 
   2   2  10       71.17       90.95     35.84 o 
   3   2  10      221.88      270.58     52.12 o 
   4   2  10       32.81      103.65     59.29 o 
   5   2  10      157.44      252.40     92.53 o 
   6   2  10       73.81      -33.09     52.27 o 
   7   2  10      135.09       75.54     70.13 o 
   8   2  10        0.01       42.16     66.17 o 
   9   2  10        2.34       51.10     66.47 o 
  10   2  10        0.02       36.31     68.66 o 
 -15   3  10       37.46       78.53     81.18 o 
 -14   3  10        2.91       70.12     59.95 o 
 -13   3  10        5.41      -36.09     44.10 o 
 -12   3  10       70.70       56.59     50.08 o 
 -11   3  10      349.74      378.84     86.60 o 
 -10   3  10      149.00       69.12     48.31 o 
  -9   3  10       14.01       17.18     50.88 o 
  -8   3  10     1205.54     1352.03    158.41 o 
  -7   3  10      804.14      910.04    130.74 o 
  -6   3  10       23.97       20.35     38.65 o 
  -5   3  10      531.08      602.59     62.51 o 
  -4   3  10     1722.92     1675.80     94.71 o 
  -3   3  10      464.80      404.22     60.84 o 
  -2   3  10     1553.98     1621.01    100.92 o 
  -1   3  10     1648.76     1751.19    107.42 o 
   0   3  10       30.49       45.08     26.53 o 
   1   3  10     1492.06     1415.13    119.39 o 
   2   3  10        9.12       28.31     26.66 o 
   3   3  10     1312.42     1455.46    105.37 o 
   4   3  10      105.63      113.76     66.61 o 
   5   3  10      194.21      165.73     78.03 o 
   6   3  10       91.24      142.45     73.50 o 
   7   3  10      674.70      547.11    149.48 o 
   8   3  10        0.67      112.88     71.88 o 
   9   3  10       64.90      -10.25     59.44 o 
  10   3  10        9.17       22.40     83.16 o 
 -14   4  10       91.97       60.70    150.28 o 
 -13   4  10      160.08       51.51    151.46 o 
 -12   4  10       73.02      132.70     58.48 o 
 -11   4  10      762.93      776.57    118.46 o 
 -10   4  10      523.60      571.67    105.70 o 
  -9   4  10      258.33      348.26     81.05 o 
  -8   4  10      246.45      300.89     73.65 o 
  -7   4  10        3.13      -12.33     35.22 o 
  -6   4  10     1229.97      909.32    134.25 o 
  -5   4  10       63.81       67.93     56.07 o 
  -4   4  10       90.44      108.68     66.17 o 
  -3   4  10      183.04      212.64     53.51 o 
  -2   4  10      952.27      979.49    198.74 o 
  -1   4  10       47.00       23.14     28.46 o 
   0   4  10       43.10       46.88     28.18 o 
   1   4  10       94.47       44.96     34.30 o 
   2   4  10      225.26      198.53     52.16 o 
   3   4  10      460.66      570.05     84.49 o 
   4   4  10       13.23       42.02     53.58 o 
   5   4  10      225.42      249.18    104.24 o 
   6   4  10       88.97       38.50     75.11 o 
   7   4  10       44.15       86.09     77.45 o 
   8   4  10       32.26      -15.08     77.16 o 
   9   4  10       43.49      106.00     98.82 o 
 -14   5  10       16.41       25.34     62.07 o 
 -13   5  10       29.57        1.85     51.61 o 
 -12   5  10       12.70       74.51     63.10 o 
 -11   5  10      552.50      640.07    113.76 o 
 -10   5  10      744.47      843.30    113.59 o 
  -9   5  10       33.24       75.69     39.46 o 
  -8   5  10       18.63       34.26     43.47 o 
  -7   5  10        2.02       19.65     35.63 o 
  -6   5  10     1338.73     1624.80    189.45 o 
  -5   5  10      147.16      164.12     72.32 o 
  -4   5  10      186.08      249.33     80.23 o 
  -3   5  10      318.30      455.01     68.12 o 
  -2   5  10      816.35      796.45     81.48 o 
  -1   5  10     1027.63     1124.30     97.56 o 
   0   5  10       12.58        1.37     28.43 o 
   1   5  10       22.35      -24.12     24.12 o 
   2   5  10      597.98      457.47     79.36 o 
   3   5  10      734.10      872.38     92.86 o 
   4   5  10      259.54      226.49     96.33 o 
   5   5  10      356.50      414.03    122.83 o 
   6   5  10      558.72      880.33    176.42 o 
   7   5  10      378.15      334.83    136.30 o 
   8   5  10      163.98      217.85    118.30 o 
   9   5  10       55.16      141.87    103.51 o 
 -13   6  10        1.48      -51.62     51.62 o 
 -12   6  10       29.39      -36.50     43.78 o 
 -11   6  10      457.33      496.31    102.05 o 
 -10   6  10        5.92       -2.82     57.76 o 
  -9   6  10      460.30      490.31    139.23 o 
  -8   6  10        0.69      -18.27     35.43 o 
  -7   6  10        0.40      -28.11     43.04 o 
  -6   6  10      211.16      186.81     80.52 o 
  -5   6  10      649.82      519.88    132.50 o 
  -4   6  10      308.27      353.57    109.22 o 
  -3   6  10        8.79      -11.86     33.82 o 
  -2   6  10       63.06        7.35     31.41 o 
  -1   6  10       21.53      -29.12     29.12 o 
   0   6  10      614.40      638.23     93.04 o 
   1   6  10        0.97      -16.12     93.41 o 
   2   6  10       75.69       49.03     39.93 o 
   3   6  10        0.28       49.64     38.90 o 
   4   6  10      149.84      306.43    107.02 o 
   5   6  10       43.97      -53.58     53.58 o 
   6   6  10       23.16       29.72     72.03 o 
   7   6  10       82.37      179.64     88.28 o 
   8   6  10       12.16       50.66     88.87 o 
 -13   7  10       23.96       13.17     62.91 o 
 -12   7  10       24.52       67.76     50.04 o 
 -11   7  10        5.33       -2.93     50.19 o 
 -10   7  10      112.67       69.33     95.97 o 
  -9   7  10      150.64      138.58     65.23 o 
  -8   7  10      191.19      232.02     72.74 o 
  -7   7  10       23.66      -18.59     53.44 o 
  -6   7  10        6.06       81.55     57.54 o 
  -5   7  10      705.97      761.16    160.17 o 
  -4   7  10      877.33      882.67    175.54 o 
  -3   7  10      463.15      422.23    118.59 o 
  -2   7  10       10.71       -9.52     45.39 o 
  -1   7  10      445.10      541.85     84.49 o 
   0   7  10       33.84       25.44     36.80 o 
   1   7  10       94.39      155.44     53.19 o 
   2   7  10       98.79       99.56    160.97 o 
   3   7  10      221.85      290.98     71.21 o 
   4   7  10       24.36      -17.71     56.95 o 
   5   7  10      201.46      244.50    110.68 o 
   6   7  10       39.13      -27.23     74.37 o 
   7   7  10       53.64        8.78     71.88 o 
 -12   8  10       74.04      161.40    104.75 o 
 -11   8  10       19.75      -28.25     53.72 o 
 -10   8  10        1.26       56.86     63.25 o 
  -9   8  10       11.84       87.01     56.25 o 
  -8   8  10      150.87      242.03     74.12 o 
  -7   8  10       62.03      -33.82     53.73 o 
  -6   8  10        0.64       17.57     58.56 o 
  -5   8  10        0.43      -45.24     45.24 o 
  -4   8  10        4.03      -38.36     38.36 o 
  -3   8  10       90.18      -10.54     54.76 o 
  -2   8  10       88.62       97.94     72.03 o 
  -1   8  10       60.23       80.23     57.98 o 
   0   8  10        4.51       36.81     37.99 o 
   1   8  10       24.67      -37.11     37.11 o 
   2   8  10       33.98      -19.33     44.58 o 
   3   8  10       28.81      -19.58     44.32 o 
   4   8  10       90.62      127.52     86.96 o 
   5   8  10        0.08       -8.78     72.03 o 
   6   8  10       11.68       22.69     87.26 o 
 -11   9  10        1.33       29.18     67.99 o 
 -10   9  10        3.57       28.93     57.05 o 
  -9   9  10       61.35      151.31     67.65 o 
  -8   9  10       46.10       53.58     72.18 o 
  -7   9  10      166.51       50.80     82.57 o 
  -6   9  10      471.20      299.54    111.71 o 
  -5   9  10        1.63      -25.47     62.66 o 
  -4   9  10      381.24      496.60    137.77 o 
  -3   9  10      314.84      343.47    113.46 o 
  -2   9  10      100.84       68.37     69.40 o 
  -1   9  10       15.32      -59.00     59.00 o 
   0   9  10      838.56      873.74    177.74 o 
   1   9  10      369.01      482.26    124.44 o 
   2   9  10      121.91      137.39     59.82 o 
   3   9  10       31.37      141.84     62.79 o 
   4   9  10       75.85      156.51     98.38 o 
   5   9  10       44.37      -35.58     74.08 o 
 -10  10  10        4.20       96.19     65.95 o 
  -9  10  10       66.05       81.25     91.65 o 
  -8  10  10        2.52       45.97     63.69 o 
  -7  10  10      275.44      423.55    133.37 o 
  -6  10  10        6.21        0.15     60.61 o 
  -5  10  10       70.28      -49.05     49.05 o 
  -4  10  10        5.99       -2.49     61.34 o 
  -3  10  10       91.74      122.54     74.96 o 
  -2  10  10       31.19      -51.97     51.97 o 
  -1  10  10      172.73      277.58    111.56 o 
   0  10  10        4.00       35.87     71.88 o 
   1  10  10        1.78      -20.20     63.98 o 
   2  10  10       15.62      -15.81     71.88 o 
   3  10  10       65.00      189.69     66.62 o 
  -8  11  10        0.41       12.74     80.08 o 
  -7  11  10       78.24       56.81     93.99 o 
  -6  11  10        9.10       25.77     73.64 o 
  -5  11  10        8.80      -19.62     56.66 o 
  -4  11  10        2.73      -40.11     70.27 o 
  -3  11  10      152.17       56.81     61.78 o 
  -2  11  10       44.21      -58.85     58.85 o 
  -1  11  10       14.78       -8.05     71.45 o 
   0  11  10        0.76       15.23     73.35 o 
   1  11  10      111.17      249.33     99.56 o 
  -4  12  10       47.36      -63.69     63.69 o 
  -3  12  10        0.31        4.10     74.37 o 
  -2  12  10        2.18      -56.95     78.47 o 
  -3 -17  11        0.20      -26.83     44.39 o 
  -2 -17  11        1.20       25.85     62.00 o 
  -1 -17  11        4.83      -88.87     88.87 o 
   0 -17  11      230.34      233.34     77.08 o 
   1 -17  11        4.47       67.06     62.49 o 
   2 -17  11       16.61       19.76    115.07 o 
  -6 -16  11      200.66       30.60     67.93 o 
  -5 -16  11        2.62       16.54     71.15 o 
  -4 -16  11       69.63      -26.85     43.80 o 
  -3 -16  11      126.27       15.00     40.65 o 
  -2 -16  11       71.23        1.84     36.82 o 
  -1 -16  11       56.93       32.70     48.89 o 
   0 -16  11       16.31       -4.32     49.27 o 
   1 -16  11      179.98      214.02     71.14 o 
   2 -16  11       80.40      128.60     62.51 o 
  -8 -15  11        0.78        4.10     68.22 o 
  -7 -15  11        1.35      -58.71     58.71 o 
  -6 -15  11       46.49       55.49     75.40 o 
  -5 -15  11       13.82      -36.89     56.51 o 
  -4 -15  11        3.60        5.53     43.04 o 
  -3 -15  11        0.16       49.34     52.63 o 
  -2 -15  11      382.09      347.88     83.23 o 
  -1 -15  11       12.20        3.14     42.55 o 
   0 -15  11       43.05      120.05     47.71 o 
   1 -15  11        2.62       46.06     43.79 o 
   2 -15  11       94.17      155.02     52.08 o 
   5 -15  11       10.97       32.79     67.35 o 
   6 -15  11       17.87       51.24     67.20 o 
   7 -15  11        0.02      -12.74     81.40 o 
  -9 -14  11      134.90      206.87    116.98 o 
  -8 -14  11       21.76      123.86     92.67 o 
  -7 -14  11        3.43      -29.43     62.08 o 
  -6 -14  11       36.93       31.48     56.81 o 
  -5 -14  11      265.45      181.98     84.04 o 
  -4 -14  11        0.85       29.53     58.42 o 
  -3 -14  11        0.72       23.67     39.69 o 
  -2 -14  11       39.96       42.84     49.18 o 
  -1 -14  11      704.72      887.84    224.22 o 
   0 -14  11       16.12       30.23     37.79 o 
   1 -14  11        1.10      -36.99     36.99 o 
   2 -14  11      122.97      199.59     61.42 o 
   3 -14  11      340.60      414.91    119.32 o 
   4 -14  11        0.90      -37.19     62.51 o 
   6 -14  11      151.12      285.05    113.90 o 
   7 -14  11      161.25      112.59     82.57 o 
   8 -14  11        1.92       -3.95     84.04 o 
 -10 -13  11        5.19      184.47     92.82 o 
  -9 -13  11        8.50       22.25     71.59 o 
  -8 -13  11      211.83      216.97    115.07 o 
  -7 -13  11        0.02       71.01     76.42 o 
  -6 -13  11      162.90      215.95    104.24 o 
  -5 -13  11        1.69      -42.46     56.37 o 
  -4 -13  11      257.17      144.94     85.65 o 
  -3 -13  11      186.28      284.14     67.43 o 
  -2 -13  11        3.47       16.52     41.09 o 
  -1 -13  11      346.49      509.41     90.01 o 
   0 -13  11       14.52       33.75     38.10 o 
   1 -13  11       49.52       75.05     43.61 o 
   2 -13  11       71.23       35.64     35.65 o 
   3 -13  11        9.50       20.11     29.57 o 
   4 -13  11      108.46       -6.44     56.07 o 
   5 -13  11       71.53      176.56     83.74 o 
   6 -13  11       36.13       44.95     66.17 o 
   8 -13  11        3.44       63.83     82.57 o 
   9 -13  11       12.98      -32.06     74.81 o 
 -11 -12  11       28.06       11.13     78.33 o 
 -10 -12  11       28.90      -27.67     74.23 o 
  -9 -12  11       24.32        8.20     72.32 o 
  -8 -12  11      115.77      198.82    101.60 o 
  -7 -12  11        0.23      -52.56     52.56 o 
  -6 -12  11       31.39      -21.96     54.46 o 
  -5 -12  11      181.73      118.88     81.11 o 
  -4 -12  11     1191.75     1447.65    191.35 o 
  -3 -12  11       19.92       -3.37     50.80 o 
  -2 -12  11      332.97      314.23     73.73 o 
  -1 -12  11      133.57      164.83     56.22 o 
   0 -12  11      331.40      490.81     85.47 o 
   1 -12  11        4.66      -15.81     28.24 o 
   2 -12  11      157.96      112.29     44.18 o 
   3 -12  11      275.33      455.52     88.50 o 
   4 -12  11      127.64      122.39     59.73 o 
   5 -12  11      191.70      175.98     86.96 o 
   6 -12  11       70.90        2.93     59.59 o 
   7 -12  11      103.27      162.95     75.40 o 
   8 -12  11      161.98      -45.97     53.58 o 
   9 -12  11       12.73       76.57     80.52 o 
 -12 -11  11        8.45      221.36    109.51 o 
 -11 -11  11      105.33      235.27    124.59 o 
 -10 -11  11        2.75       56.66     74.52 o 
  -9 -11  11       68.87      145.09    102.34 o 
  -8 -11  11       10.57       -1.02     73.79 o 
  -7 -11  11       90.30      102.63     69.69 o 
  -6 -11  11      121.93       13.18     66.61 o 
  -5 -11  11      103.29      211.12     88.14 o 
  -4 -11  11      154.65      163.83     78.47 o 
  -3 -11  11     1340.42     1392.89    176.12 o 
  -2 -11  11      608.95      870.08    140.99 o 
  -1 -11  11      511.24      456.11     79.48 o 
   0 -11  11        1.50        4.49     28.25 o 
   1 -11  11        9.33      -28.91     28.91 o 
   2 -11  11      617.04      609.56     76.28 o 
   3 -11  11        6.65      -26.24     31.60 o 
   4 -11  11        2.59       45.24     54.17 o 
   5 -11  11       33.07       54.46     52.85 o 
   6 -11  11      679.71      666.73    140.40 o 
   7 -11  11       16.68       43.63     72.76 o 
   8 -11  11      228.62      168.51     94.87 o 
   9 -11  11       23.92      -52.85     52.85 o 
  10 -11  11      137.93      -64.56     64.56 o 
 -12 -10  11       10.23      -62.51     64.71 o 
 -11 -10  11      140.96      184.47     97.07 o 
 -10 -10  11       54.45      140.55     81.69 o 
  -9 -10  11      190.85      246.11     97.51 o 
  -8 -10  11        2.79       56.81     57.24 o 
  -7 -10  11      693.17      946.65    154.31 o 
  -6 -10  11      397.13      316.09    114.63 o 
  -5 -10  11       70.27       67.79     55.19 o 
  -4 -10  11       18.29        3.37     41.14 o 
  -3 -10  11     1897.68     2327.69    217.56 o 
  -2 -10  11        2.87       55.93     44.07 o 
  -1 -10  11      264.77      500.56    116.68 o 
   0 -10  11      228.14      392.95     99.41 o 
   1 -10  11      986.35     1123.66    137.62 o 
   2 -10  11        3.59       13.19     29.50 o 
   3 -10  11      249.91      181.97     52.34 o 
   4 -10  11      131.33      110.68     68.52 o 
   5 -10  11      183.85      119.03     66.17 o 
   6 -10  11       27.46       68.66     54.32 o 
   7 -10  11       77.81      153.29     84.18 o 
   8 -10  11       15.85      122.54     73.64 o 
   9 -10  11       51.56      -25.33     62.81 o 
  10 -10  11       23.16       33.09     65.00 o 
 -13  -9  11        0.04       72.62     85.79 o 
 -12  -9  11       60.58       80.96     81.69 o 
 -11  -9  11       15.93      116.39     62.95 o 
 -10  -9  11      320.49      297.35    112.59 o 
  -9  -9  11        0.92       15.37     52.27 o 
  -8  -9  11      100.55      269.24     96.63 o 
  -7  -9  11       45.63       32.21     53.88 o 
  -6  -9  11      452.69      492.94    125.47 o 
  -5  -9  11      416.56      588.99    134.99 o 
  -4  -9  11     1280.38     1036.84    145.67 o 
  -3  -9  11      367.56      267.77     82.13 o 
  -2  -9  11      354.95      249.77     83.45 o 
  -1  -9  11     1087.11     1478.10    154.16 o 
   0  -9  11        0.43      -28.70     33.82 o 
   1  -9  11      157.89      163.24     70.42 o 
   2  -9  11      591.99      544.65     74.20 o 
   3  -9  11     1094.17     1071.48    154.82 o 
   4  -9  11      102.25       95.31     53.00 o 
   5  -9  11      712.01      908.88    137.03 o 
   6  -9  11     1352.22     1226.14    155.77 o 
   7  -9  11        4.93      127.66     63.54 o 
   8  -9  11       17.38       81.40     67.93 o 
   9  -9  11      163.72      174.66     89.31 o 
  10  -9  11       32.79       56.79     57.26 o 
  11  -9  11       40.00      239.08    108.49 o 
 -14  -8  11      142.14      481.67    151.97 o 
 -13  -8  11       89.99      216.83    111.71 o 
 -12  -8  11       44.67       66.17     73.20 o 
 -11  -8  11       35.03       81.84     75.54 o 
 -10  -8  11      857.03      871.99    182.86 o 
  -9  -8  11       45.75       79.79     73.35 o 
  -8  -8  11        7.94      -46.70     46.70 o 
  -7  -8  11      167.10      105.27     55.19 o 
  -6  -8  11     2624.27     2335.30    221.80 o 
  -5  -8  11      593.06      618.27    132.64 o 
  -4  -8  11      118.86      198.82     77.16 o 
  -3  -8  11      615.27      766.72    117.42 o 
  -2  -8  11     1484.16     1580.44    160.90 o 
  -1  -8  11      112.31      384.90     92.09 o 
   0  -8  11        1.62       62.37     37.04 o 
   1  -8  11        1.53       -9.37     34.99 o 
   2  -8  11     1063.23     1253.42     93.22 o 
   3  -8  11        2.26      -13.18     32.50 o 
   4  -8  11      329.20      381.53    101.90 o 
   5  -8  11        0.01       14.64     46.41 o 
   6  -8  11      121.13      140.40     71.45 o 
   7  -8  11       14.43      -26.06     47.58 o 
   8  -8  11       94.00        1.17     53.00 o 
   9  -8  11       53.58      205.26     83.60 o 
  10  -8  11        0.64       16.58    118.51 o 
  11  -8  11       54.80       85.22     59.05 o 
 -14  -7  11       97.58      167.78    111.27 o 
 -13  -7  11        1.52       -8.05     81.40 o 
 -12  -7  11        5.62      -30.31     68.37 o 
 -11  -7  11      332.85      299.54    121.37 o 
 -10  -7  11      526.05      520.03    140.40 o 
  -9  -7  11      659.94      602.31    145.23 o 
  -8  -7  11      103.99       43.19     49.78 o 
  -7  -7  11      372.10      550.92    131.18 o 
  -6  -7  11     1926.09     2085.10    200.57 o 
  -5  -7  11      479.28      637.30    131.18 o 
  -4  -7  11       76.29       39.68     38.50 o 
  -3  -7  11       29.81       81.55     48.17 o 
  -2  -7  11      335.38      295.44     87.99 o 
  -1  -7  11        6.22       35.14     36.16 o 
   0  -7  11     2039.97     2614.35    180.08 o 
   1  -7  11       34.54       18.55     22.03 o 
   2  -7  11      772.79      752.15     68.94 o 
   3  -7  11       75.86       -7.32     39.24 o 
   4  -7  11      711.80      840.95    123.42 o 
   5  -7  11       11.81      -31.77     43.92 o 
   6  -7  11      280.72      328.39     96.63 o 
   7  -7  11        6.99       16.69     48.90 o 
   8  -7  11      964.34     1155.57    159.14 o 
   9  -7  11      121.36      -35.58     56.07 o 
  10  -7  11      107.04       66.91     79.50 o 
  11  -7  11       29.13       20.67     52.31 o 
 -14  -6  11        3.88      -69.98     69.98 o 
 -13  -6  11      115.80      215.36    104.53 o 
 -12  -6  11        3.58       29.87     66.76 o 
 -11  -6  11      648.85      770.53    172.90 o 
 -10  -6  11        1.37      -11.86     53.14 o 
  -9  -6  11      240.45      155.04     77.30 o 
  -8  -6  11      713.10     1060.70    153.58 o 
  -7  -6  11       66.88      107.02     62.51 o 
  -6  -6  11       13.58       -7.17     35.58 o 
  -5  -6  11      291.85      175.54     74.96 o 
  -4  -6  11     1107.59     1078.71    130.59 o 
  -3  -6  11       22.93        5.27     35.72 o 
  -2  -6  11       18.59       25.04     30.45 o 
  -1  -6  11      460.97      534.52     85.21 o 
   0  -6  11      474.91      687.07     68.10 o 
   1  -6  11      744.18      746.19     66.73 o 
   2  -6  11      514.85      638.38     62.03 o 
   3  -6  11        2.58       10.83     31.33 o 
   4  -6  11        0.12       14.93     40.70 o 
   5  -6  11       74.96       47.58     42.46 o 
   6  -6  11      381.88      542.72    132.50 o 
   7  -6  11      358.25      397.20    112.29 o 
   8  -6  11       50.94       43.78     64.42 o 
   9  -6  11       14.02       75.84     65.44 o 
  10  -6  11      222.94      362.35    112.73 o 
  11  -6  11        5.79        3.46     48.46 o 
 -15  -5  11       85.86      207.75    107.31 o 
 -14  -5  11       61.78       25.91     87.55 o 
 -13  -5  11       31.58       43.04     80.82 o 
 -12  -5  11       14.43       31.62     67.64 o 
 -11  -5  11      276.87      339.22    119.76 o 
 -10  -5  11      478.43      567.61    136.74 o 
  -9  -5  11      220.32      431.31    125.76 o 
  -8  -5  11        0.22      -26.94     36.31 o 
  -7  -5  11      332.90      325.75     98.82 o 
  -6  -5  11        6.84       46.41     42.46 o 
  -5  -5  11      812.13      699.96    109.07 o 
  -4  -5  11       64.99      121.37     53.88 o 
  -3  -5  11      708.17      827.04    109.51 o 
  -2  -5  11       22.68       90.33     51.53 o 
  -1  -5  11     1173.27     1099.35    111.71 o 
   0  -5  11       33.48       27.32     24.43 o 
   1  -5  11       18.64       31.21     45.82 o 
   2  -5  11       42.88       77.98     27.40 o 
   3  -5  11      777.93      661.02    128.54 o 
   4  -5  11      314.98      259.87     79.20 o 
   5  -5  11      158.54       61.05     46.85 o 
   6  -5  11      493.84      329.70     97.07 o 
   7  -5  11       82.09       90.92     64.86 o 
   8  -5  11       26.16       41.29     59.59 o 
   9  -5  11      167.35      202.77     90.33 o 
  10  -5  11      261.53      209.36    100.14 o 
  11  -5  11        4.86      137.87     51.12 o 
 -15  -4  11       23.11      191.94    112.88 o 
 -14  -4  11       37.31      -58.42     80.52 o 
 -13  -4  11        0.05       26.06     77.59 o 
 -12  -4  11      359.68      325.60    109.80 o 
 -11  -4  11      355.01      328.24    110.68 o 
 -10  -4  11        2.00      -13.18     47.87 o 
  -9  -4  11        0.23      -11.27     46.41 o 
  -8  -4  11      477.51      274.66     92.97 o 
  -7  -4  11      147.62      208.77     70.57 o 
  -6  -4  11       69.88      216.68     81.25 o 
  -5  -4  11      281.04      404.22     98.68 o 
  -4  -4  11       30.85       -5.71     33.97 o 
  -3  -4  11       78.92       54.17     42.02 o 
  -2  -4  11        0.47       -0.29     26.21 o 
  -1  -4  11     1150.39     1321.54     88.97 o 
   0  -4  11      257.36      163.89     46.12 o 
   1  -4  11       60.74      120.75     35.28 o 
   2  -4  11     1206.34     1097.30     75.18 o 
   3  -4  11      818.46      954.71    127.23 o 
   4  -4  11       10.24       18.15     33.97 o 
   5  -4  11      123.08      205.11     82.57 o 
   6  -4  11        0.06       72.03     54.02 o 
   7  -4  11      627.66      839.92    137.18 o 
   8  -4  11       94.70       86.23     65.44 o 
   9  -4  11       65.59      226.34     87.55 o 
  10  -4  11       85.39       70.86     68.96 o 
  11  -4  11      253.73      460.58     90.38 o 
 -15  -3  11        0.69      108.63    109.51 o 
 -14  -3  11      114.47      388.41    134.55 o 
 -13  -3  11        8.38      -60.61     60.61 o 
 -12  -3  11      366.47      528.08    148.31 o 
 -11  -3  11       17.24      -43.78     43.78 o 
 -10  -3  11      276.42      305.84    100.73 o 
  -9  -3  11       34.96       95.16     62.08 o 
  -8  -3  11      772.54      871.84    132.06 o 
  -7  -3  11      219.93      167.78     71.59 o 
  -6  -3  11     4005.09     3976.65    250.06 o 
  -5  -3  11      937.76      809.18    111.85 o 
  -4  -3  11     1218.16      864.08    112.15 o 
  -3  -3  11     2299.47     2164.45    165.14 o 
  -2  -3  11    11836.70    13794.12    288.29 o 
  -1  -3  11     5639.15     6080.51    187.66 o 
   0  -3  11     4130.03     4816.27    164.39 o 
   1  -3  11      630.05      535.35     60.75 o 
   2  -3  11       62.98       52.71     44.43 o 
   3  -3  11      374.42      345.81     99.70 o 
   4  -3  11     1633.22     1865.34    179.93 o
[truncated: 210,652 more chars]
